# Supplementary material for: Nitric Oxide Crosstalk With Phytohormone Is Involved in Enhancing Photosynthesis of Tetrastigma hemsleyanum for Photovoltaic Adaptation
Source: Front Plant Sci. 2022 Mar 9;13:852956. doi: 10.3389/fpls.2022.852956 (PMC8959772; doi:10.3389/fpls.2022.852956)
Supplement: Supplementary Table 1 — All phytohormones identified in Tetrastigma. hemsleyanum in GZ and GF groups. [file Table_1.XLSX]

## Sheet: shee1
Index	Compounds	物质	Class	物质类别	GZ1	GZ2	GZ3	GF1	GF2	GF3	Pvalue	Fold_Change	Log2FC	Type
ABA	Abscisic acid	脱落酸	ABA	脱落酸	17.16594	18.81092	16.60562	23.31443	19.92314	21.83997	0.030360407989799842	1.237627818239079	0.3075775298120972	insig
ABA-GE	ABA-glucosyl ester	脱落酸葡萄糖酯	ABA	脱落酸	402.04966	304.09357	453.80545	415.87902	273.05825	562.42752	0.7677922747949191	1.078810478063564	0.10944143908597842	insig
IAA-Gly	Indole-3-acetyl glycine	吲哚乙酸-甘氨酸	Auxin	生长素	12.33741	13.15789	13.00366	6.32220	7.66586	6.82257	5.512978454306e-4	0.5405504460380228	-0.8874988333514453	insig
IAA-Val-Me	Indole-3-acetyl-L-valine methyl ester	吲哚乙酸-缬氨酸甲酯	Auxin	生长素	0.01171	0.00756	0.01164	0.01014	0.00068	0.00168	0.16632960503960526	0.4043998705920414	-1.306145559308774	down
IAA-Asp	Indole-3-acetyl-L-aspartic acid	吲哚乙酸-天冬氨酸	Auxin	生长素	1.34017	0.90448	0.80179	0	0	0	0.02540840384734799	0	-Inf	down
TRP	L-tryptophan	L-色氨酸	Auxin	生长素	8947.57588	10058.47953	9177.85918	4158.79017	4894.82201	4213.37457	5.050743721625742e-4	0.4707290290578474	-1.0870312705697027	down
TRA	Tryptamine	色胺	Auxin	生长素	78.63618	47.17349	64.71306	152.06889	144.61974	130.45999	0.003141341829067801	2.2419824658191705	1.1647749951037998	up
IAA	Indole-3-acetic acid	吲哚-3-乙酸	Auxin	生长素	1.73827	1.83626	1.05210	1.64671	0.90210	1.13259	0.395172209596136	0.7956979486148664	-0.3297072152930011	insig
IAN	3-Indoleacetonitrile	吲哚-3-乙腈	Auxin	生长素	0.48482	0.34113	0.31543	0.23735	0.32565	0.35756	0.32070030410746364	0.8065324431828138	-0.3101955271883372	insig
ICA	Indole-3-carboxylic acid	吲哚-3-甲酸	Auxin	生长素	0.69176	0.54386	0.77127	0.81495	0.86570	0.86394	0.10722232004011692	1.2679269915142335	0.3424716760666158	insig
ICAld	Indole-3-carboxaldehyde	吲哚-3-甲醛	Auxin	生长素	2.87741	2.70955	1.64632	2.43646	2.20469	2.53189	0.9638390528109946	0.991671827995045	-0.01206532352395826	insig
2MeScZR	2-Methylthio-cis-zeatin riboside	2-甲硫基顺式玉米素核苷	CK	细胞分裂素	0.94206	0.89669	0.66138	0.64692	0.75243	0.70545	0.26570655332805376	0.8418762224364333	-0.2483199594625926	insig
DHZ7G	Dihydrozeatin-7-glucoside	双氢玉米素-7-糖苷	CK	细胞分裂素	0.18388	0.15458	0.12821	0.12560	0.13451	0.17511	0.6607615051656128	0.9326076242312555	-0.10065787087579799	insig
DHZROG	Dihydrozeatin-O-glucoside riboside	双氢玉米核苷-O-糖苷	CK	细胞分裂素	0.10524	0.05673	0.06532	0.05041	0.05198	0.05876	0.2766107857639877	0.7090061155352193	-0.4961300233967848	insig
IP	N6-isopentenyladenine	N6-异戊烯腺嘌呤	CK	细胞分裂素	0.53410	0.59064	0.49451	0.06931	0.07504	0.07170	0.0034425053745835905	0.13342596881272192	-2.9058886080412902	down
cZR	cis-Zeatin riboside	顺式-玉米素-D-核糖甙	CK	细胞分裂素	0.10997	0.10799	0.06349	0.00284	0.00552	0.00864	0.027155610392048595	0.060401492272162016	-4.049271996730115	down
cZROG	cis-Zeatin-O-glucoside riboside	顺式玉米核苷-O-糖苷	CK	细胞分裂素	0.34292	0.46979	0.33374	0.27725	0.23261	0.22613	0.07540539182624632	0.641973047232762	-0.6394153667607998	insig
tZ	trans-Zeatin	反式玉米素	CK	细胞分裂素	0.29957	0.23587	0.18885	0.07792	0.11974	0.12853	0.03589041544993077	0.4503582819036574	-1.1508549026340826	down
mT9G	meta-Topolin-9-glucoside	3-[[(9-BETA-D-吡喃葡萄糖基-9H-嘌呤-6-基)氨基]甲基]苯酚	CK	细胞分裂素	1.35396	1.30019	1.20879	1.77064	1.72128	1.86703	0.001161819956375567	1.3872723883881188	0.47225108599922927	insig
oTR	ortho-Topolin riboside	6-(2-羟基苄基)氨基嘌呤核糖甙	CK	细胞分裂素	0.25030	0.41715	0.55352	0.04915	0.12783	0.13317	0.06334510266841979	0.2540193452746587	-1.9769897228149351	down
pT	para-Topolin	4-[(9H-嘌呤-6-基氨基)甲基]苯酚	CK	细胞分裂素	0.32716	0.25926	0.20757	0.17223	0.42880	0.15655	0.9073725686013687	0.9541429992821068	-0.06772259291783898	insig
2MeSiP	2-Methylthio-N6-isopentenyladenine	2-甲硫基异戊烯基腺嘌呤	CK	细胞分裂素	0	0	0	0.02604	0.01430	0.01061	0.06751756032197664	Inf	Inf	up
tZOG	trans-Zeatin-O-glucoside	反式-玉米素-9-Β-葡萄糖苷	CK	细胞分裂素	3.33071	2.94347	3.21530	2.20542	2.75081	2.49324	0.0290638196553689	0.7850240476822756	-0.34919124605433965	insig
2MeSiPR	2-Methylthio-N6-isopentenyladenosine	2-甲硫基异戊烯基腺嘌呤核苷	CK	细胞分裂素	0.20300	0.20273	0.23606	0	0	0	0.0026646638254179257	0	-Inf	down
BAP	6-Benzyladenine	6-苄氨基嘌呤	CK	细胞分裂素	0	0	0	1.65932	4.18689	0.05508	0.24354416904815343	Inf	Inf	up
pT9G	4-[[(9-beta-D-Glucopyranosyl-9H-purin-6-yl)amino]methyl]phenol	4-[[(9-BETA-D-吡喃葡萄糖基-9H-嘌呤-6-基)氨基]甲基]苯酚	CK	细胞分裂素	1.01498	1.02924	0.82214	0	0	0	0.004850124539165431	0	-Inf	down
ACC	1-Aminocyclopropanecarboxylic acid	1-氨基环丙烷羧酸	ETH	乙烯类	232.55814	224.17154	215.71022	237.34510	228.55987	208.73599	0.9445405177831998	1.003273244196247	0.004714581383978433	insig
GA3	Gibberellin A3	赤霉素3	GA	赤霉素	0	0	0	1.65932	1.47451	1.41863	0.002289087890570876	Inf	Inf	up
H2JA	Dihydrojasmonic acid	二氢茉莉酸	JA	茉莉酸	0.15412	0.20078	0.12943	0.30876	0.21440	0.22806	0.07629031510815111	1.5510499039910806	0.633245104866734	insig
MEJA	Methyl jasmonate	茉莉酸甲酯	JA	茉莉酸	0.68585	0.73489	0.52096	0	0	0	0.00984675400035334	0	-Inf	down
JA-Val	N-[(-)-Jasmonoyl]-(L)-valine	茉莉酸-缬氨酸	JA	茉莉酸	0.07331	0.08538	0.09788	0.17307	0.12237	0.14380	0.03585781486006356	1.7119694430369883	0.7756569512878738	insig
JA-ILE	Jasmonoyl-L-isoleucine	茉莉酸-异亮氨酸	JA	茉莉酸	0.74103	0.85965	0.93814	1.23924	1.06998	1.15578	0.01561485034553625	1.3648072726699807	0.44869723950108004	insig
OPDA	cis(+)-12-Oxophytodienoic acid	12-氧-植物-二烯酸	JA	茉莉酸	8.33662	7.23197	6.65446	3.69670	4.32848	3.86548	0.011554299503330801	0.5350597690236039	-0.9022280376582824	insig
JA	Jasmonic acid	茉莉酸	JA	茉莉酸	4.23729	6.15984	5.39276	9.74585	7.28155	8.96792	0.023155188459986688	1.6463268585151638	0.7192507940492001	insig
SA	Salicylic acid	水杨酸	SA	水杨酸	141.11155	144.83431	125.96663	57.55093	68.16343	56.62930	8.410029150314523e-4	0.4426757246423871	-1.1756778334874753	down
SAG	Salicylic acid 2-O-β-glucoside	水杨酸-2-O-β-葡萄糖苷	SA	水杨酸	11687.03193	11423.00195	9238.90924	5293.00567	4348.70550	4870.50638	0.009925839768867715	0.4486148897095714	-1.1564505900368098	down
5DS	5-Deoxystrigol	5-脱氧独脚金醇	SL	独角金内酯	65.82578	67.83626	58.20106	86.74648	75.84951	75.37688	0.03392106290192001	1.2403264098203355	0.31071983662851793	insig
