# Supplementary material for: Nitric Oxide Crosstalk With Phytohormone Is Involved in Enhancing Photosynthesis of Tetrastigma hemsleyanum for Photovoltaic Adaptation
Source: Front Plant Sci. 2022 Mar 9;13:852956. doi: 10.3389/fpls.2022.852956 (PMC8959772; doi:10.3389/fpls.2022.852956)
Supplement: Supplementary Table 2 — All differentially accumulated genes encoding multiple enzymes in plant hormone signal transduction pathway between GZ vs. GF group. [file Table_2.XLSX]

## Sheet: supplementary Tab 1光合基因
Gene ID	Pathway Name	Level 1	Level 2	log2(GF/CK)	CK1 FPKM	CK2 FPKM	CK3 FPKM	GF1 FPKM	GF2 FPKM	GF3 FPKM	log2(GF/CK)	Qvalue(CK-vs-GF)	Pvalue(CK-vs-GF)	Kegg Orthology	Nt	Nr	Pfam	Kog	Swissprot	GO
CL1038.Contig1_All	ko00195//Photosynthesis;ko01100//Metabolic pathways	Metabolism	Global and overview maps;Energy metabolism	-0.59515	1703.43	1603.25	1809.48	1002.81	1017.59	1304.34	-0.59515	1.07162e-06	3.23884e-08	K02699//photosystem I subunit XI+ko01100//Metabolic pathways+ko00195//Photosynthesis;K02699//photosystem I subunit XI+ko01100//Metabolic pathways+ko00195//Photosynthesis;K02699//photosystem I subunit XI+ko01100//Metabolic pathways+ko00195//Photosynthesis;K02699//photosystem I subunit XI+ko01100//Metabolic pathways+ko00195//Photosynthesis	XM_002278744.3 PREDICTED: Vitis vinifera photosystem I reaction center subunit XI, chloroplastic (LOC100242802), mRNA	PREDICTED: photosystem I reaction center subunit XI, chloroplastic [Vitis vinifera] >RVW16047.1 Photosystem I reaction center subunit XI, chloroplastic [Vitis vinifera] >RVX07222.1 Photosystem I reaction center subunit XI, chloroplastic [Vitis vinifera] >CAN82638.1 hypothetical protein VITISV_028819 [Vitis vinifera] >CBI17642.3 unnamed protein product, partial [Vitis vinifera]	Photosystem I reaction centre subunit XI		Photosystem I reaction center subunit XI, chloroplastic OS=Cucumis sativus OX=3659 GN=PSAL PE=2 SV=1	GO:0009538//photosystem I reaction center;GO:0009535//chloroplast thylakoid membrane;GO:0015979//photosynthesis;GO:0009538//photosystem I reaction center;GO:0009538//photosystem I reaction center;GO:0015979//photosynthesis;GO:0016021//integral component of membrane;GO:0009535//chloroplast thylakoid membrane
CL1038.Contig2_All	ko01100//Metabolic pathways;ko00195//Photosynthesis	Metabolism	Global and overview maps;Energy metabolism	-0.978555	4.02	6.02	6.51	2.64	2.1	3.37	-0.978555	0.0243583	0.00254408	K02699//photosystem I subunit XI+ko01100//Metabolic pathways+ko00195//Photosynthesis;K02699//photosystem I subunit XI+ko01100//Metabolic pathways+ko00195//Photosynthesis;K02699//photosystem I subunit XI+ko01100//Metabolic pathways+ko00195//Photosynthesis;K02699//photosystem I subunit XI+ko01100//Metabolic pathways+ko00195//Photosynthesis	AM437719.2 Vitis vinifera contig VV78X154288.18, whole genome shotgun sequence	PREDICTED: photosystem I reaction center subunit XI, chloroplastic [Vitis vinifera] >RVW16047.1 Photosystem I reaction center subunit XI, chloroplastic [Vitis vinifera] >RVX07222.1 Photosystem I reaction center subunit XI, chloroplastic [Vitis vinifera] >CAN82638.1 hypothetical protein VITISV_028819 [Vitis vinifera] >CBI17642.3 unnamed protein product, partial [Vitis vinifera]	Photosystem I reaction centre subunit XI		Photosystem I reaction center subunit XI, chloroplastic OS=Cucumis sativus OX=3659 GN=PSAL PE=2 SV=1	GO:0016021//integral component of membrane;GO:0015979//photosynthesis;GO:0009535//chloroplast thylakoid membrane;GO:0015979//photosynthesis;GO:0009535//chloroplast thylakoid membrane;GO:0009538//photosystem I reaction center;GO:0009538//photosystem I reaction center;GO:0009538//photosystem I reaction center
CL10642.Contig1_All	ko01100//Metabolic pathways;ko00195//Photosynthesis	Metabolism	Global and overview maps;Energy metabolism	-1.09844	6.03	4.43	3.03	2.04	2.18	1.87	-1.09844	0.00677263	0.000553334	K02714//photosystem II PsbM protein+ko01100//Metabolic pathways+ko00195//Photosynthesis;K02714//photosystem II PsbM protein+ko01100//Metabolic pathways+ko00195//Photosynthesis;K02714//photosystem II PsbM protein+ko01100//Metabolic pathways+ko00195//Photosynthesis;K02714//photosystem II PsbM protein+ko01100//Metabolic pathways+ko00195//Photosynthesis;K02714//photosystem II PsbM protein+ko01100//Me…	KT033563.1 Tetrastigma hemsleyanum chloroplast, complete genome	hypothetical protein Lal_00042152 [Lupinus albus]			Photosystem II reaction center protein M OS=Lobularia maritima OX=226051 GN=psbM PE=3 SV=1
CL10716.Contig1_All	ko00195//Photosynthesis;ko01100//Metabolic pathways	Metabolism	Energy metabolism;Global and overview maps	-0.778014	2069.15	2073.62	2041.48	1107.01	1133.92	1312.26	-0.778014	1.58109e-18	1.05445e-20	K02716//photosystem II oxygen-evolving enhancer protein 1+ko01100//Metabolic pathways+ko00195//Photosynthesis;K02716//photosystem II oxygen-evolving enhancer protein 1+ko01100//Metabolic pathways+ko00195//Photosynthesis;K02716//photosystem II oxygen-evolving enhancer protein 1+ko01100//Metabolic pathways+ko00195//Photosynthesis;K02716//photosystem II oxygen-evolving enhancer protein 1+ko01100//Me…	FQ394447.1 Vitis vinifera clone SS0AFA20YL12	PREDICTED: oxygen-evolving enhancer protein 1, chloroplastic [Vitis vinifera] >RVX23681.1 Oxygen-evolving enhancer protein 1, chloroplastic [Vitis vinifera]	Manganese-stabilising protein / photosystem II polypeptide		Oxygen-evolving enhancer protein 1, chloroplastic OS=Nicotiana tabacum OX=4097 GN=PSBO PE=2 SV=1	GO:0010207//photosystem II assembly;GO:0009654//photosystem II oxygen evolving complex;GO:0042549//photosystem II stabilization;GO:0042549//photosystem II stabilization;GO:0010207//photosystem II assembly;GO:0010242//oxygen evolving activity;GO:0042549//photosystem II stabilization;GO:0009654//photosystem II oxygen evolving complex;GO:0009654//photosystem II oxygen evolving complex;GO:0042549//ph…
CL10716.Contig2_All	ko01100//Metabolic pathways;ko00195//Photosynthesis	Metabolism	Energy metabolism;Global and overview maps	-1.12315	6.28	6.79	6.06	2.83	2.38	3.43	-1.12315	1.56352e-05	5.97833e-07	K02716//photosystem II oxygen-evolving enhancer protein 1+ko01100//Metabolic pathways+ko00195//Photosynthesis;K02716//photosystem II oxygen-evolving enhancer protein 1+ko01100//Metabolic pathways+ko00195//Photosynthesis;K02716//photosystem II oxygen-evolving enhancer protein 1+ko01100//Metabolic pathways+ko00195//Photosynthesis;K02716//photosystem II oxygen-evolving enhancer protein 1+ko01100//Me…	AM472566.2 Vitis vinifera contig VV78X030318.5, whole genome shotgun sequence	hypothetical protein VITISV_027630 [Vitis vinifera]	Manganese-stabilising protein / photosystem II polypeptide		Oxygen-evolving enhancer protein 1, chloroplastic OS=Nicotiana tabacum OX=4097 GN=PSBO PE=2 SV=1	GO:0042549//photosystem II stabilization;GO:0009654//photosystem II oxygen evolving complex;GO:0010207//photosystem II assembly;GO:0010242//oxygen evolving activity;GO:0009654//photosystem II oxygen evolving complex;GO:0042549//photosystem II stabilization;GO:0009654//photosystem II oxygen evolving complex;GO:0042549//photosystem II stabilization;GO:0042549//photosystem II stabilization;GO:001020…
CL11430.Contig2_All	ko00195//Photosynthesis	Metabolism	Energy metabolism	-1.69922	153.67	138.34	159.22	45.08	42.65	49.39	-1.69922	5.18883e-81	1.20365e-84	K14332//photosystem I subunit PsaO+ko00195//Photosynthesis;K14332//photosystem I subunit PsaO+ko00195//Photosynthesis;K14332//photosystem I subunit PsaO+ko00195//Photosynthesis;K14332//photosystem I subunit PsaO+ko00195//Photosynthesis;K14332//photosystem I subunit PsaO+ko00195//Photosynthesis	XM_002265402.4 PREDICTED: Vitis vinifera probable glycosyltransferase At5g03795 (LOC100265001), mRNA	PREDICTED: probable glycosyltransferase At5g03795 [Vitis vinifera]	Exostosin family	[GMW] KOG1021 Acetylglucosaminyltransferase EXT1/exostosin 1	Photosystem I subunit O OS=Arabidopsis thaliana OX=3702 GN=PSAO PE=1 SV=1	GO:0006486//protein glycosylation;GO:0016757//transferase activity, transferring glycosyl groups;GO:0016021//integral component of membrane;GO:0006486//protein glycosylation
CL11430.Contig3_All	ko00195//Photosynthesis	Metabolism	Energy metabolism	0.822613	2.62	3.23	2.54	5.67	5.68	3.47	0.822613	0.0418886	0.00490616	K14332//photosystem I subunit PsaO+ko00195//Photosynthesis;K14332//photosystem I subunit PsaO+ko00195//Photosynthesis;K14332//photosystem I subunit PsaO+ko00195//Photosynthesis;K14332//photosystem I subunit PsaO+ko00195//Photosynthesis;K14332//photosystem I subunit PsaO+ko00195//Photosynthesis	XM_002265402.4 PREDICTED: Vitis vinifera probable glycosyltransferase At5g03795 (LOC100265001), mRNA	PREDICTED: probable glycosyltransferase At5g03795 [Vitis vinifera]	Exostosin family	[GMW] KOG1021 Acetylglucosaminyltransferase EXT1/exostosin 1	Photosystem I subunit O OS=Arabidopsis thaliana OX=3702 GN=PSAO PE=1 SV=1	GO:0006486//protein glycosylation;GO:0006486//protein glycosylation;GO:0016757//transferase activity, transferring glycosyl groups;GO:0016021//integral component of membrane
CL11481.Contig2_All	ko04626//Plant-pathogen interaction;ko01100//Metabolic pathways;ko00195//Photosynthesis	Metabolism;Organismal Systems	Global and overview maps;Environmental adaptation;Energy metabolism	4.47904	0.06	0.17	0.11	2.04	2.71	3.85	4.47904	1.22902e-30	3.50594e-33	K08064//nuclear transcription factor Y, alpha;K02704//photosystem II CP47 chlorophyll apoprotein+ko01100//Metabolic pathways+ko00195//Photosynthesis;K13459//disease resistance protein RPS2+ko04626//Plant-pathogen interaction;K17541//SCY1-like protein 2	CP050231.1 Morus alba cultivar Heyebai chromosome 8	uncharacterized protein LOC110747031 [Prunus avium]		[R] KOG0017 FOG: Transposon-encoded proteins with TYA, reverse transcriptase, integrase domains in various combinations
CL1681.Contig3_All	ko00195//Photosynthesis;ko00190//Oxidative phosphorylation;ko03013//RNA transport;ko01100//Metabolic pathways	Genetic Information Processing;Metabolism	Translation;Energy metabolism;Global and overview maps	1.01068	1.54	1.21	1.53	3.19	2.8	2.61	1.01068	2.17924e-05	8.62961e-07	K02115//F-type H+-transporting ATPase subunit gamma+ko01100//Metabolic pathways+ko00190//Oxidative phosphorylation+ko00195//Photosynthesis;K14306//nuclear pore complex protein Nup62+ko03013//RNA transport	XM_002268930.3 PREDICTED: Vitis vinifera uncharacterized LOC100247051 (LOC100247051), transcript variant X2, mRNA	PREDICTED: uncharacterized protein LOC100247051 isoform X1 [Vitis vinifera] >XP_010655393.1 PREDICTED: uncharacterized protein LOC100247051 isoform X1 [Vitis vinifera]	Myb-like DNA-binding domain			GO:0045261//proton-transporting ATP synthase complex, catalytic core F(1);GO:0045261//proton-transporting ATP synthase complex, catalytic core F(1);GO:0003677//DNA binding;GO:0015986//ATP synthesis coupled proton transport;GO:0046933//proton-transporting ATP synthase activity, rotational mechanism;GO:0015986//ATP synthesis coupled proton transport;GO:0046933//proton-transporting ATP synthase acti…
CL214.Contig2_All	ko01100//Metabolic pathways;ko00195//Photosynthesis;ko00190//Oxidative phosphorylation	Metabolism	Energy metabolism;Global and overview maps	-0.52547	216.44	220.94	194.08	146.66	134.08	152.81	-0.52547	1.26548e-06	3.8859e-08	K02115//F-type H+-transporting ATPase subunit gamma+ko01100//Metabolic pathways+ko00190//Oxidative phosphorylation+ko00195//Photosynthesis;K02115//F-type H+-transporting ATPase subunit gamma+ko01100//Metabolic pathways+ko00190//Oxidative phosphorylation+ko00195//Photosynthesis;K02115//F-type H+-transporting ATPase subunit gamma+ko01100//Metabolic pathways+ko00190//Oxidative phosphorylation+ko0019…	AM446221.1 Vitis vinifera, whole genome shotgun sequence, contig VV78X269871.6, clone ENTAV 115	PREDICTED: ATP synthase gamma chain, chloroplastic [Vitis vinifera]	ATP synthase	[C] KOG1531 F0F1-type ATP synthase, gamma subunit	ATP synthase gamma chain, chloroplastic OS=Nicotiana tabacum OX=4097 GN=ATPC PE=1 SV=1	GO:0009535//chloroplast thylakoid membrane;GO:0000275//mitochondrial proton-transporting ATP synthase complex, catalytic sector F(1);GO:0006754//ATP biosynthetic process;GO:0015986//ATP synthesis coupled proton transport;GO:0045261//proton-transporting ATP synthase complex, catalytic core F(1);GO:0009535//chloroplast thylakoid membrane;GO:0015986//ATP synthesis coupled proton transport;GO:0045261…
CL2422.Contig8_All	ko00195//Photosynthesis;ko01100//Metabolic pathways	Metabolism	Energy metabolism;Global and overview maps	-1.61323	10.35	8.74	16.18	2.5	3.67	4.82	-1.61323	1.72095e-05	6.63849e-07	K02721//photosystem II PsbW protein+ko01100//Metabolic pathways+ko00195//Photosynthesis;K02721//photosystem II PsbW protein+ko01100//Metabolic pathways+ko00195//Photosynthesis;K02721//photosystem II PsbW protein+ko01100//Metabolic pathways+ko00195//Photosynthesis;K02721//photosystem II PsbW protein+ko01100//Metabolic pathways+ko00195//Photosynthesis;K02721//photosystem II PsbW protein+ko01100//Me…	XM_002282023.3 PREDICTED: Vitis vinifera photosystem II reaction center W protein, chloroplastic (LOC100256361), mRNA	PREDICTED: photosystem II reaction center W protein, chloroplastic [Vitis vinifera] >RVW54962.1 Photosystem II reaction center W protein, chloroplastic [Vitis vinifera] >RVX20961.1 Photosystem II reaction center W protein, chloroplastic [Vitis vinifera] >CBI17944.3 unnamed protein product, partial [Vitis vinifera]			Photosystem II reaction center W protein, chloroplastic OS=Spinacia oleracea OX=3562 GN=psbW PE=1 SV=1	GO:0016021//integral component of membrane;GO:0042549//photosystem II stabilization;GO:0009535//chloroplast thylakoid membrane;GO:0042549//photosystem II stabilization;GO:0009507//chloroplast;GO:0009523//photosystem II;GO:0009507//chloroplast;GO:0015979//photosynthesis;GO:0009535//chloroplast thylakoid membrane;GO:0009523//photosystem II;GO:0015979//photosynthesis;GO:0009523//photosystem II;GO:00…
CL2591.Contig1_All	ko01100//Metabolic pathways;ko00195//Photosynthesis	Metabolism	Global and overview maps;Energy metabolism	-1.20848	2502.11	2489.36	2783.69	997.09	1042.61	1248.82	-1.20848	1.11682e-33	2.5691e-36	K08901//photosystem II oxygen-evolving enhancer protein 3+ko01100//Metabolic pathways+ko00195//Photosynthesis;K08901//photosystem II oxygen-evolving enhancer protein 3+ko01100//Metabolic pathways+ko00195//Photosynthesis;K08901//photosystem II oxygen-evolving enhancer protein 3+ko01100//Metabolic pathways+ko00195//Photosynthesis;K08901//photosystem II oxygen-evolving enhancer protein 3+ko01100//Me…	XM_002275588.3 PREDICTED: Vitis vinifera oxygen-evolving enhancer protein 3, chloroplastic (LOC100240959), mRNA	PREDICTED: oxygen-evolving enhancer protein 3, chloroplastic [Vitis vinifera] >RVW14361.1 Oxygen-evolving enhancer protein 3-2, chloroplastic [Vitis vinifera]	Oxygen evolving enhancer protein 3 (PsbQ)		Oxygen-evolving enhancer protein 3, chloroplastic OS=Spinacia oleracea OX=3562 GN=PSBQ PE=1 SV=1	GO:0015979//photosynthesis;GO:0045156//electron transporter, transferring electrons within the cyclic electron transport pathway of photosynthesis activity;GO:0009507//chloroplast;GO:0009654//photosystem II oxygen evolving complex;GO:0009654//photosystem II oxygen evolving complex;GO:0009767//photosynthetic electron transport chain;GO:0009767//photosynthetic electron transport chain;GO:0005509//c…
CL2591.Contig2_All	ko00195//Photosynthesis;ko01100//Metabolic pathways	Metabolism	Global and overview maps;Energy metabolism	-0.96872	11.22	12.06	9.25	5.69	4.8	5.91	-0.96872	5.23963e-06	1.82214e-07	K08901//photosystem II oxygen-evolving enhancer protein 3+ko01100//Metabolic pathways+ko00195//Photosynthesis;K08901//photosystem II oxygen-evolving enhancer protein 3+ko01100//Metabolic pathways+ko00195//Photosynthesis;K08901//photosystem II oxygen-evolving enhancer protein 3+ko01100//Metabolic pathways+ko00195//Photosynthesis;K08901//photosystem II oxygen-evolving enhancer protein 3+ko01100//Me…	XM_010649106.2 PREDICTED: Vitis vinifera putative F-box protein At3g52320 (LOC104878544), transcript variant X1, mRNA	PREDICTED: putative F-box protein At3g52320 isoform X1 [Vitis vinifera]	Oxygen evolving enhancer protein 3 (PsbQ)	[R] LSE0004 A F-box domain	Oxygen-evolving enhancer protein 3-1, chloroplastic OS=Zea mays OX=4577 GN=PSBQ1 PE=2 SV=1
CL2591.Contig3_All	ko00195//Photosynthesis;ko01100//Metabolic pathways	Metabolism	Global and overview maps;Energy metabolism	-1.49412	9.25	7.88	9.63	2.88	2.4	3.85	-1.49412	2.87794e-05	1.17302e-06	K08901//photosystem II oxygen-evolving enhancer protein 3+ko01100//Metabolic pathways+ko00195//Photosynthesis;K08901//photosystem II oxygen-evolving enhancer protein 3+ko01100//Metabolic pathways+ko00195//Photosynthesis;K08901//photosystem II oxygen-evolving enhancer protein 3+ko01100//Metabolic pathways+ko00195//Photosynthesis;K08901//photosystem II oxygen-evolving enhancer protein 3+ko01100//Me…	AM462697.1 Vitis vinifera, whole genome shotgun sequence, contig VV78X186172.18, clone ENTAV 115	Oxygen-evolving enhancer protein 3-2, chloroplastic [Vitis vinifera]	Oxygen evolving enhancer protein 3 (PsbQ)		Oxygen-evolving enhancer protein 3-1, chloroplastic OS=Zea mays OX=4577 GN=PSBQ1 PE=2 SV=1	GO:0015979//photosynthesis;GO:0009654//photosystem II oxygen evolving complex;GO:0009654//photosystem II oxygen evolving complex;GO:0009767//photosynthetic electron transport chain;GO:0019898//extrinsic component of membrane;GO:0009507//chloroplast;GO:0005509//calcium ion binding;GO:0009507//chloroplast;GO:0009654//photosystem II oxygen evolving complex;GO:0009767//photosynthetic electron transpo…
CL2591.Contig4_All	ko01100//Metabolic pathways;ko00195//Photosynthesis	Metabolism	Global and overview maps;Energy metabolism	-1.19573	4.07	2.29	5.71	1.9	1.46	1.72	-1.19573	0.00554664	0.000438295	K08901//photosystem II oxygen-evolving enhancer protein 3+ko01100//Metabolic pathways+ko00195//Photosynthesis;K08901//photosystem II oxygen-evolving enhancer protein 3+ko01100//Metabolic pathways+ko00195//Photosynthesis;K08901//photosystem II oxygen-evolving enhancer protein 3+ko01100//Metabolic pathways+ko00195//Photosynthesis;K08901//photosystem II oxygen-evolving enhancer protein 3+ko01100//Me…	AM462697.1 Vitis vinifera, whole genome shotgun sequence, contig VV78X186172.18, clone ENTAV 115	PREDICTED: putative F-box protein At3g52320 isoform X1 [Vitis vinifera]	Oxygen evolving enhancer protein 3 (PsbQ)	[R] LSE0004 A F-box domain	Oxygen-evolving enhancer protein 3-1, chloroplastic OS=Zea mays OX=4577 GN=PSBQ1 PE=2 SV=1
CL2591.Contig5_All	ko00195//Photosynthesis;ko01100//Metabolic pathways	Metabolism	Global and overview maps;Energy metabolism	-1.41775	578.94	583.18	615.4	191.21	201.2	264.05	-1.41775	1.4552e-28	4.69774e-31	K08901//photosystem II oxygen-evolving enhancer protein 3+ko01100//Metabolic pathways+ko00195//Photosynthesis;K08901//photosystem II oxygen-evolving enhancer protein 3+ko01100//Metabolic pathways+ko00195//Photosynthesis;K08901//photosystem II oxygen-evolving enhancer protein 3+ko01100//Metabolic pathways+ko00195//Photosynthesis;K08901//photosystem II oxygen-evolving enhancer protein 3+ko01100//Me…	AM462697.1 Vitis vinifera, whole genome shotgun sequence, contig VV78X186172.18, clone ENTAV 115	PREDICTED: putative F-box protein At3g52320 isoform X1 [Vitis vinifera]	Oxygen evolving enhancer protein 3 (PsbQ)	[R] LSE0004 A F-box domain	Oxygen-evolving enhancer protein 3, chloroplastic OS=Spinacia oleracea OX=3562 GN=PSBQ PE=1 SV=1	GO:0009767//photosynthetic electron transport chain;GO:0045156//electron transporter, transferring electrons within the cyclic electron transport pathway of photosynthesis activity;GO:0009654//photosystem II oxygen evolving complex;GO:0009507//chloroplast;GO:0015979//photosynthesis;GO:0005509//calcium ion binding;GO:0009507//chloroplast;GO:0015979//photosynthesis;GO:0019898//extrinsic component o…
CL3012.Contig6_All	ko01100//Metabolic pathways;ko00195//Photosynthesis	Metabolism	Energy metabolism;Global and overview maps	-0.930591	44.51	78.12	78.41	44.8	32.56	25.03	-0.930591	0.00464389	0.000356629	K02636//cytochrome b6-f complex iron-sulfur subunit [EC:7.1.1.6]+ko01100//Metabolic pathways+ko00195//Photosynthesis;K02636//cytochrome b6-f complex iron-sulfur subunit [EC:7.1.1.6]+ko01100//Metabolic pathways+ko00195//Photosynthesis;K02636//cytochrome b6-f complex iron-sulfur subunit [EC:7.1.1.6]+ko01100//Metabolic pathways+ko00195//Photosynthesis;K02636//cytochrome b6-f complex iron-sulfur subu…	XM_002276734.3 PREDICTED: Vitis vinifera cytochrome b6-f complex iron-sulfur subunit, chloroplastic (LOC100256300), transcript variant X1, mRNA	Cytochrome b6-f complex iron-sulfur subunit, chloroplastic [Vitis vinifera]	Rieske [2Fe-2S] domain	[C] KOG1671 Ubiquinol cytochrome c reductase, subunit RIP1	Cytochrome b6-f complex iron-sulfur subunit 2, chloroplastic OS=Nicotiana tabacum OX=4097 GN=petC2 PE=2 SV=1	GO:0009941//chloroplast envelope;GO:0009535//chloroplast thylakoid membrane;GO:0016491//oxidoreductase activity;GO:0009535//chloroplast thylakoid membrane;GO:0008121//ubiquinol-cytochrome-c reductase activity;GO:0005886//plasma membrane;GO:0051537//2 iron, 2 sulfur cluster binding;GO:0009941//chloroplast envelope;GO:0042742//defense response to bacterium;GO:0080167//response to karrikin;GO:001602…
CL3012.Contig7_All	ko00195//Photosynthesis;ko01100//Metabolic pathways	Metabolism	Energy metabolism;Global and overview maps	-0.794923	99.49	67.93	71.8	40.09	38.41	57.03	-0.794923	0.000891824	5.4279e-05	K02636//cytochrome b6-f complex iron-sulfur subunit [EC:7.1.1.6]+ko01100//Metabolic pathways+ko00195//Photosynthesis;K02636//cytochrome b6-f complex iron-sulfur subunit [EC:7.1.1.6]+ko01100//Metabolic pathways+ko00195//Photosynthesis;K02636//cytochrome b6-f complex iron-sulfur subunit [EC:7.1.1.6]+ko01100//Metabolic pathways+ko00195//Photosynthesis;K02636//cytochrome b6-f complex iron-sulfur subu…	XM_002276734.3 PREDICTED: Vitis vinifera cytochrome b6-f complex iron-sulfur subunit, chloroplastic (LOC100256300), transcript variant X1, mRNA	Cytochrome b6-f complex iron-sulfur subunit, chloroplastic [Vitis vinifera]	Rieske [2Fe-2S] domain	[C] KOG1671 Ubiquinol cytochrome c reductase, subunit RIP1	Cytochrome b6-f complex iron-sulfur subunit 2, chloroplastic OS=Nicotiana tabacum OX=4097 GN=petC2 PE=2 SV=1	GO:0045158//electron transporter, transferring electrons within cytochrome b6/f complex of photosystem II activity;GO:0042742//defense response to bacterium;GO:0008121//ubiquinol-cytochrome-c reductase activity;GO:0009941//chloroplast envelope;GO:0042742//defense response to bacterium;GO:0009535//chloroplast thylakoid membrane;GO:0009941//chloroplast envelope;GO:0009496//plastoquinol--plastocyani…
CL3012.Contig8_All	ko00195//Photosynthesis;ko01100//Metabolic pathways	Metabolism	Energy metabolism;Global and overview maps	-1.38241	7.54	6.1	8.74	2.9	2.63	2.77	-1.38241	2.2083e-06	7.08198e-08	K02636//cytochrome b6-f complex iron-sulfur subunit [EC:7.1.1.6]+ko01100//Metabolic pathways+ko00195//Photosynthesis;K02636//cytochrome b6-f complex iron-sulfur subunit [EC:7.1.1.6]+ko01100//Metabolic pathways+ko00195//Photosynthesis;K02636//cytochrome b6-f complex iron-sulfur subunit [EC:7.1.1.6]+ko01100//Metabolic pathways+ko00195//Photosynthesis;K02636//cytochrome b6-f complex iron-sulfur subu…	XM_002276734.3 PREDICTED: Vitis vinifera cytochrome b6-f complex iron-sulfur subunit, chloroplastic (LOC100256300), transcript variant X1, mRNA	Cytochrome b6-f complex iron-sulfur subunit, chloroplastic [Vitis vinifera]		[C] KOG1671 Ubiquinol cytochrome c reductase, subunit RIP1	Cytochrome b6-f complex iron-sulfur subunit, chloroplastic OS=Oryza sativa subsp. japonica OX=39947 GN=petC PE=1 SV=1	GO:0008121//ubiquinol-cytochrome-c reductase activity;GO:0080167//response to karrikin;GO:0042742//defense response to bacterium;GO:0046872//metal ion binding;GO:0009941//chloroplast envelope;GO:0045158//electron transporter, transferring electrons within cytochrome b6/f complex of photosystem II activity;GO:0009535//chloroplast thylakoid membrane;GO:0005886//plasma membrane;GO:0009535//chloropla…
CL3205.Contig1_All	ko00195//Photosynthesis	Metabolism	Energy metabolism	-1.8584	11.85	7.75	8.07	3.48	2.33	1.44	-1.8584	9.58256e-07	2.87397e-08	K14332//photosystem I subunit PsaO+ko00195//Photosynthesis;K14332//photosystem I subunit PsaO+ko00195//Photosynthesis;K14332//photosystem I subunit PsaO+ko00195//Photosynthesis;K14332//photosystem I subunit PsaO+ko00195//Photosynthesis;K14332//photosystem I subunit PsaO+ko00195//Photosynthesis	AM468911.2 Vitis vinifera contig VV78X059175.11, whole genome shotgun sequence	hypothetical protein F0562_001600 [Nyssa sinensis]			Photosystem I subunit O OS=Arabidopsis thaliana OX=3702 GN=PSAO PE=1 SV=1	GO:0016021//integral component of membrane
CL3976.Contig7_All	ko00195//Photosynthesis	Metabolism	Energy metabolism	0.391061	129.49	138.24	138.37	153.68	178.91	191.07	0.391061	0.00575614	0.000458212	K02639//ferredoxin+ko00195//Photosynthesis;K02639//ferredoxin+ko00195//Photosynthesis;K02639//ferredoxin+ko00195//Photosynthesis;K02639//ferredoxin+ko00195//Photosynthesis;K02639//ferredoxin+ko00195//Photosynthesis	FQ397551.1 Vitis vinifera clone SS0AEB6YH04	hypothetical protein VITISV_038770 [Vitis vinifera]	2Fe-2S iron-sulfur cluster binding domain		Ferredoxin-3, chloroplastic OS=Zea mays OX=4577 GN=FDX3 PE=1 SV=1	GO:0009507//chloroplast;GO:0046872//metal ion binding;GO:0051537//2 iron, 2 sulfur cluster binding;GO:0009507//chloroplast;GO:0009055//electron transfer activity
CL4005.Contig1_All	ko00195//Photosynthesis;ko01100//Metabolic pathways	Metabolism	Energy metabolism;Global and overview maps	-1.18647	2.4	4.1	4.39	1.84	1.19	1.53	-1.18647	0.0189996	0.00188358	K02717//photosystem II oxygen-evolving enhancer protein 2+ko01100//Metabolic pathways+ko00195//Photosynthesis;K02717//photosystem II oxygen-evolving enhancer protein 2+ko01100//Metabolic pathways+ko00195//Photosynthesis;K02717//photosystem II oxygen-evolving enhancer protein 2+ko01100//Metabolic pathways+ko00195//Photosynthesis;K02717//photosystem II oxygen-evolving enhancer protein 2+ko01100//Me…	XM_002279520.3 PREDICTED: Vitis vinifera photosynthetic NDH subunit of lumenal location 1, chloroplastic (LOC100242691), mRNA	Photosynthetic NDH subunit of lumenal location 1, chloroplastic [Vitis vinifera]	PsbP		Photosynthetic NDH subunit of lumenal location 1, chloroplastic OS=Arabidopsis thaliana OX=3702 GN=PNSL1 PE=1 SV=2	GO:0009654//photosystem II oxygen evolving complex;GO:0009535//chloroplast thylakoid membrane;GO:0019898//extrinsic component of membrane;GO:0009654//photosystem II oxygen evolving complex;GO:0015979//photosynthesis;GO:0005509//calcium ion binding;GO:0015979//photosynthesis;GO:0009535//chloroplast thylakoid membrane;GO:0009654//photosystem II oxygen evolving complex
CL4005.Contig3_All	ko01100//Metabolic pathways;ko00195//Photosynthesis	Metabolism	Global and overview maps;Energy metabolism	-0.798693	14.88	19.27	19.87	8.4	10.35	11.57	-0.798693	0.00413185	0.000312379	K02717//photosystem II oxygen-evolving enhancer protein 2+ko01100//Metabolic pathways+ko00195//Photosynthesis;K02717//photosystem II oxygen-evolving enhancer protein 2+ko01100//Metabolic pathways+ko00195//Photosynthesis;K02717//photosystem II oxygen-evolving enhancer protein 2+ko01100//Metabolic pathways+ko00195//Photosynthesis;K02717//photosystem II oxygen-evolving enhancer protein 2+ko01100//Me…	XM_002279520.3 PREDICTED: Vitis vinifera photosynthetic NDH subunit of lumenal location 1, chloroplastic (LOC100242691), mRNA	Photosynthetic NDH subunit of lumenal location 1, chloroplastic [Vitis vinifera]	PsbP		Photosynthetic NDH subunit of lumenal location 1, chloroplastic OS=Arabidopsis thaliana OX=3702 GN=PNSL1 PE=1 SV=2	GO:0005509//calcium ion binding;GO:0015979//photosynthesis;GO:0019898//extrinsic component of membrane;GO:0009535//chloroplast thylakoid membrane;GO:0009535//chloroplast thylakoid membrane;GO:0009654//photosystem II oxygen evolving complex;GO:0009654//photosystem II oxygen evolving complex;GO:0015979//photosynthesis;GO:0009654//photosystem II oxygen evolving complex
CL435.Contig4_All	ko00195//Photosynthesis	Metabolism	Energy metabolism	-0.858485	84.78	87.69	91.89	46.88	43.99	53.14	-0.858485	1.49072e-18	9.92739e-21	K02639//ferredoxin+ko00195//Photosynthesis;K02639//ferredoxin+ko00195//Photosynthesis;K02639//ferredoxin+ko00195//Photosynthesis;K02639//ferredoxin+ko00195//Photosynthesis;K02639//ferredoxin+ko00195//Photosynthesis	XM_002281095.4 PREDICTED: Vitis vinifera ferredoxin-1 (LOC100242061), mRNA	Protein maintenance of PSII under high light 1 [Vitis vinifera]	2Fe-2S iron-sulfur cluster binding domain		Ferredoxin C 2, chloroplastic OS=Arabidopsis thaliana OX=3702 GN=FDC2 PE=2 SV=1	GO:0009055//electron transfer activity;GO:0009507//chloroplast;GO:0046872//metal ion binding;GO:0061635//regulation of protein complex stability;GO:0051537//2 iron, 2 sulfur cluster binding;GO:0016021//integral component of membrane;GO:0009535//chloroplast thylakoid membrane;GO:0009507//chloroplast;GO:0009535//chloroplast thylakoid membrane
CL5033.Contig1_All	ko00514//Other types of O-glycan biosynthesis;ko01100//Metabolic pathways;ko00195//Photosynthesis	Metabolism	Glycan biosynthesis and metabolism;Global and overview maps;Energy metabolism	-0.556354	29.81	30.59	28.5	20.26	19.64	19.65	-0.556354	9.80757e-05	4.56433e-06	K02717//photosystem II oxygen-evolving enhancer protein 2+ko01100//Metabolic pathways+ko00195//Photosynthesis;K02717//photosystem II oxygen-evolving enhancer protein 2+ko01100//Metabolic pathways+ko00195//Photosynthesis;K02717//photosystem II oxygen-evolving enhancer protein 2+ko01100//Metabolic pathways+ko00195//Photosynthesis;K09667//protein O-GlcNAc transferase [EC:2.4.1.255]+ko00514//Other ty…	XM_002270311.3 PREDICTED: Vitis vinifera uncharacterized protein ycf37 (LOC100243534), transcript variant X1, mRNA	PREDICTED: uncharacterized protein LOC100243534 isoform X1 [Vitis vinifera]	Tetratricopeptide repeat	[GOT] KOG4626 O-linked N-acetylglucosamine transferase OGT	Tetratricopeptide repeat domain-containing protein PYG7, chloroplastic OS=Arabidopsis thaliana OX=3702 GN=PYG7 PE=1 SV=1	GO:0016021//integral component of membrane
CL5676.Contig2_All	ko01100//Metabolic pathways;ko00195//Photosynthesis	Metabolism	Global and overview maps;Energy metabolism	-0.875613	1307.77	1380.25	1654.37	645.04	724.03	949.18	-0.875613	7.26183e-08	1.78278e-09	K02695//photosystem I subunit VI+ko01100//Metabolic pathways+ko00195//Photosynthesis;K02695//photosystem I subunit VI+ko01100//Metabolic pathways+ko00195//Photosynthesis;K02695//photosystem I subunit VI+ko01100//Metabolic pathways+ko00195//Photosynthesis;K02695//photosystem I subunit VI+ko01100//Metabolic pathways+ko00195//Photosynthesis	XM_002284460.3 PREDICTED: Vitis vinifera photosystem I reaction center subunit VI, chloroplastic (LOC100241224), mRNA	PREDICTED: photosystem I reaction center subunit VI, chloroplastic [Vitis vinifera] >CAN78973.1 hypothetical protein VITISV_006187 [Vitis vinifera] >CBI36127.3 unnamed protein product, partial [Vitis vinifera]	Photosystem I reaction centre subunit VI		Photosystem I reaction center subunit VI, chloroplastic OS=Spinacia oleracea OX=3562 GN=PSAH PE=1 SV=1	GO:0015979//photosynthesis;GO:0009535//chloroplast thylakoid membrane;GO:0009535//chloroplast thylakoid membrane;GO:0009538//photosystem I reaction center;GO:0015979//photosynthesis;GO:0009538//photosystem I reaction center;GO:0009538//photosystem I reaction center
CL5856.Contig1_All	ko01200//Carbon metabolism;ko00630//Glyoxylate and dicarboxylate metabolism;ko01100//Metabolic pathways;ko04146//Peroxisome;ko01110//Biosynthesis of secondary metabolites;ko00195//Photosynthesis	Cellular Processes;Metabolism	Global and overview maps;Energy metabolism;Carbohydrate metabolism;Transport and catabolism	-6.91067	5.71	6.14	10.15	0	0	0	-6.91067	6.24228e-19	4.01221e-21	K11517//(S)-2-hydroxy-acid oxidase [EC:1.1.3.15]+ko04146//Peroxisome+ko01100//Metabolic pathways+ko01110//Biosynthesis of secondary metabolites+ko01200//Carbon metabolism+ko00630//Glyoxylate and dicarboxylate metabolism;K02717//photosystem II oxygen-evolving enhancer protein 2+ko01100//Metabolic pathways+ko00195//Photosynthesis;K02717//photosystem II oxygen-evolving enhancer protein 2+ko01100//Me…	XM_002279713.4 PREDICTED: Vitis vinifera psbP domain-containing protein 7, chloroplastic (LOC100244224), mRNA	PREDICTED: psbP domain-containing protein 7, chloroplastic [Vitis vinifera] >RVW83101.1 PsbP domain-containing protein 7, chloroplastic [Vitis vinifera]	PsbP		PsbP domain-containing protein 7, chloroplastic OS=Arabidopsis thaliana OX=3702 GN=PPD7 PE=2 SV=1	GO:0019898//extrinsic component of membrane;GO:0009654//photosystem II oxygen evolving complex;GO:0005509//calcium ion binding;GO:0016021//integral component of membrane;GO:0015979//photosynthesis;GO:0009654//photosystem II oxygen evolving complex;GO:0009654//photosystem II oxygen evolving complex;GO:0015979//photosynthesis
CL5951.Contig4_All	ko00195//Photosynthesis;ko01100//Metabolic pathways	Metabolism	Global and overview maps;Energy metabolism	-0.500719	1372.21	1594.36	1747.95	815.51	1143.35	1278.99	-0.500719	0.0238895	0.00248357	K02721//photosystem II PsbW protein+ko01100//Metabolic pathways+ko00195//Photosynthesis;K02721//photosystem II PsbW protein+ko01100//Metabolic pathways+ko00195//Photosynthesis;K02721//photosystem II PsbW protein+ko01100//Metabolic pathways+ko00195//Photosynthesis	XM_023665365.1 PREDICTED: Cucurbita pepo subsp. pepo photosystem II reaction center W protein, chloroplastic-like (LOC111784754), mRNA	PREDICTED: photosystem II reaction center W protein, chloroplastic [Vitis vinifera] >RVW96080.1 Photosystem II reaction center W protein, chloroplastic [Vitis vinifera] >CBI35208.3 unnamed protein product, partial [Vitis vinifera]	Photosystem II reaction centre W protein (PsbW)		Photosystem II reaction center W protein, chloroplastic OS=Spinacia oleracea OX=3562 GN=psbW PE=1 SV=1	GO:0009535//chloroplast thylakoid membrane;GO:0009535//chloroplast thylakoid membrane;GO:0042549//photosystem II stabilization;GO:0009507//chloroplast;GO:0042549//photosystem II stabilization;GO:0009523//photosystem II;GO:0015979//photosynthesis;GO:0015979//photosynthesis;GO:0009507//chloroplast;GO:0009523//photosystem II;GO:0016021//integral component of membrane;GO:0042549//photosystem II stabi…
CL5951.Contig6_All	ko00195//Photosynthesis;ko01100//Metabolic pathways	Metabolism	Global and overview maps;Energy metabolism	-2.11091	61.54	72.72	55.96	11.47	11.89	19.15	-2.11091	3.21083e-18	2.1972e-20	K02721//photosystem II PsbW protein+ko01100//Metabolic pathways+ko00195//Photosynthesis;K02721//photosystem II PsbW protein+ko01100//Metabolic pathways+ko00195//Photosynthesis;K02721//photosystem II PsbW protein+ko01100//Metabolic pathways+ko00195//Photosynthesis;K02721//photosystem II PsbW protein+ko01100//Metabolic pathways+ko00195//Photosynthesis	XM_023665365.1 PREDICTED: Cucurbita pepo subsp. pepo photosystem II reaction center W protein, chloroplastic-like (LOC111784754), mRNA	Photosystem II reaction center W protein, chloroplastic [Vitis vinifera]	Photosystem II reaction centre W protein (PsbW)		Photosystem II reaction center W protein, chloroplastic OS=Spinacia oleracea OX=3562 GN=psbW PE=1 SV=1	GO:0009507//chloroplast;GO:0009523//photosystem II;GO:0015979//photosynthesis;GO:0009523//photosystem II;GO:0009535//chloroplast thylakoid membrane;GO:0042549//photosystem II stabilization;GO:0042549//photosystem II stabilization;GO:0009535//chloroplast thylakoid membrane;GO:0042549//photosystem II stabilization;GO:0015979//photosynthesis;GO:0009523//photosystem II;GO:0009507//chloroplast;GO:0016…
CL6290.Contig1_All	ko01100//Metabolic pathways;ko00195//Photosynthesis	Metabolism	Global and overview maps;Energy metabolism	-2.17771	1.92	2.95	2.56	0.29	0.54	0.66	-2.17771	7.83286e-05	3.56659e-06	K02717//photosystem II oxygen-evolving enhancer protein 2+ko01100//Metabolic pathways+ko00195//Photosynthesis;K02717//photosystem II oxygen-evolving enhancer protein 2+ko01100//Metabolic pathways+ko00195//Photosynthesis;K02717//photosystem II oxygen-evolving enhancer protein 2+ko01100//Metabolic pathways+ko00195//Photosynthesis;K02717//photosystem II oxygen-evolving enhancer protein 2+ko01100//Me…	FQ393931.1 Vitis vinifera clone SS0AFA23YH12	PREDICTED: psbP-like protein 1, chloroplastic [Vitis vinifera] >RVX13639.1 PsbP-like protein 1, chloroplastic [Vitis vinifera] >CBI31731.3 unnamed protein product, partial [Vitis vinifera]	PsbP		PsbP-like protein 1, chloroplastic OS=Arabidopsis thaliana OX=3702 GN=PPL1 PE=1 SV=1	GO:0009654//photosystem II oxygen evolving complex;GO:0015979//photosynthesis;GO:0009654//photosystem II oxygen evolving complex;GO:0005509//calcium ion binding;GO:0009654//photosystem II oxygen evolving complex;GO:0015979//photosynthesis;GO:0019898//extrinsic component of membrane
CL6290.Contig3_All	ko01100//Metabolic pathways;ko00195//Photosynthesis	Metabolism	Energy metabolism;Global and overview maps	-0.95836	10.04	13.43	14.24	4.98	7.23	6.68	-0.95836	0.00171548	0.000113761	K02717//photosystem II oxygen-evolving enhancer protein 2+ko01100//Metabolic pathways+ko00195//Photosynthesis;K02717//photosystem II oxygen-evolving enhancer protein 2+ko01100//Metabolic pathways+ko00195//Photosynthesis;K02717//photosystem II oxygen-evolving enhancer protein 2+ko01100//Metabolic pathways+ko00195//Photosynthesis;K02717//photosystem II oxygen-evolving enhancer protein 2+ko01100//Me…	XM_002284220.4 PREDICTED: Vitis vinifera putative oxygen evolving enhancer protein (PSBP2), mRNA	PREDICTED: psbP-like protein 1, chloroplastic [Vitis vinifera] >RVX13639.1 PsbP-like protein 1, chloroplastic [Vitis vinifera] >CBI31731.3 unnamed protein product, partial [Vitis vinifera]	PsbP		PsbP-like protein 1, chloroplastic OS=Arabidopsis thaliana OX=3702 GN=PPL1 PE=1 SV=1	GO:0005509//calcium ion binding;GO:0009654//photosystem II oxygen evolving complex;GO:0015979//photosynthesis;GO:0015979//photosynthesis;GO:0019898//extrinsic component of membrane;GO:0009654//photosystem II oxygen evolving complex;GO:0009654//photosystem II oxygen evolving complex
CL6290.Contig9_All	ko01100//Metabolic pathways;ko00195//Photosynthesis	Metabolism	Global and overview maps;Energy metabolism	-4.06375	1.81	1.14	0.25	0	0.01	0	-4.06375	0.000102051	4.76511e-06	K02717//photosystem II oxygen-evolving enhancer protein 2+ko01100//Metabolic pathways+ko00195//Photosynthesis;K02717//photosystem II oxygen-evolving enhancer protein 2+ko01100//Metabolic pathways+ko00195//Photosynthesis;K02717//photosystem II oxygen-evolving enhancer protein 2+ko01100//Metabolic pathways+ko00195//Photosynthesis;K02717//photosystem II oxygen-evolving enhancer protein 2+ko01100//Me…	XM_002284220.4 PREDICTED: Vitis vinifera putative oxygen evolving enhancer protein (PSBP2), mRNA	psbP-like protein 1, chloroplastic isoform X1 [Amborella trichopoda] >XP_020522837.1 psbP-like protein 1, chloroplastic isoform X1 [Amborella trichopoda]	PsbP		PsbP-like protein 1, chloroplastic OS=Arabidopsis thaliana OX=3702 GN=PPL1 PE=1 SV=1	GO:0015979//photosynthesis;GO:0019898//extrinsic component of membrane;GO:0015979//photosynthesis;GO:0005509//calcium ion binding;GO:0009654//photosystem II oxygen evolving complex;GO:0009654//photosystem II oxygen evolving complex;GO:0009654//photosystem II oxygen evolving complex
CL6543.Contig3_All	ko00195//Photosynthesis;ko01100//Metabolic pathways	Metabolism	Global and overview maps;Energy metabolism	-1.57039	2.63	3.03	2.76	1.13	0.77	0.89	-1.57039	1.41098e-16	1.12374e-18	K02634//apocytochrome f+ko01100//Metabolic pathways+ko00195//Photosynthesis;K02634//apocytochrome f+ko01100//Metabolic pathways+ko00195//Photosynthesis;K02634//apocytochrome f+ko01100//Metabolic pathways+ko00195//Photosynthesis;K02634//apocytochrome f+ko01100//Metabolic pathways+ko00195//Photosynthesis;K02634//apocytochrome f+ko01100//Metabolic pathways+ko00195//Photosynthesis	LR738918.1 Vitis riparia x Vitis cinerea genome assembly, organelle: mitochondrion	cytochrome f [Tetrastigma hemsleyanum] >ALV89938.1 cytochrome f [Tetrastigma hemsleyanum]	CemA family	[C] KOG4767 Cytochrome c oxidase, subunit II, and related proteins	Cytochrome f OS=Daucus carota OX=4039 GN=petA PE=3 SV=1	GO:0009055//electron transfer activity;GO:0015979//photosynthesis;GO:0009535//chloroplast thylakoid membrane;GO:0005506//iron ion binding;GO:0031361//integral component of thylakoid membrane;GO:0031361//integral component of thylakoid membrane;GO:0009535//chloroplast thylakoid membrane;GO:0020037//heme binding;GO:0015979//photosynthesis
CL6567.Contig1_All	ko01100//Metabolic pathways;ko00195//Photosynthesis	Metabolism	Energy metabolism;Global and overview maps	0.448013	88.15	91.27	79.78	110.18	118.45	120.95	0.448013	0.000364849	1.98113e-05	K02641//ferredoxin--NADP+ reductase [EC:1.18.1.2]+ko01100//Metabolic pathways+ko00195//Photosynthesis;K02641//ferredoxin--NADP+ reductase [EC:1.18.1.2]+ko01100//Metabolic pathways+ko00195//Photosynthesis;K02641//ferredoxin--NADP+ reductase [EC:1.18.1.2]+ko01100//Metabolic pathways+ko00195//Photosynthesis;K02641//ferredoxin--NADP+ reductase [EC:1.18.1.2]+ko01100//Metabolic pathways+ko00195//Photos…	XM_002263622.4 PREDICTED: Vitis vinifera ferredoxin--NADP reductase, root isozyme, chloroplastic (LOC100242418), mRNA	PREDICTED: ferredoxin--NADP reductase, root isozyme, chloroplastic [Vitis vinifera] >CBI31015.3 unnamed protein product, partial [Vitis vinifera]	Oxidoreductase NAD-binding domain	[C] KOG1158 NADP/FAD dependent oxidoreductase	Ferredoxin--NADP reductase, root isozyme, chloroplastic OS=Pisum sativum OX=3888 PE=2 SV=2	GO:0009507//chloroplast;GO:0004324//ferredoxin-NADP+ reductase activity;GO:0009507//chloroplast
CL6684.Contig3_All	ko01100//Metabolic pathways;ko00195//Photosynthesis	Metabolism	Energy metabolism;Global and overview maps	-1.0516	847.91	785.43	795.09	439.02	295.17	419.86	-1.0516	6.84914e-13	8.31467e-15	K02693//photosystem I subunit IV+ko01100//Metabolic pathways+ko00195//Photosynthesis;K02693//photosystem I subunit IV+ko01100//Metabolic pathways+ko00195//Photosynthesis;K02693//photosystem I subunit IV+ko01100//Metabolic pathways+ko00195//Photosynthesis;K02693//photosystem I subunit IV+ko01100//Metabolic pathways+ko00195//Photosynthesis;K02693//photosystem I subunit IV+ko01100//Metabolic pathway…	XM_002266388.3 PREDICTED: Vitis vinifera photosystem I reaction center subunit IV B, chloroplastic (LOC100256684), mRNA	PREDICTED: photosystem I reaction center subunit IV B, chloroplastic [Vitis vinifera]	Photosystem I reaction centre subunit IV / PsaE	[TZ] KOG3671 Actin regulatory protein (Wiskott-Aldrich syndrome protein)	Photosystem I reaction center subunit IV B, chloroplastic OS=Nicotiana sylvestris OX=4096 GN=PSAEB PE=1 SV=1	GO:0015979//photosynthesis;GO:0009538//photosystem I reaction center;GO:0009538//photosystem I reaction center;GO:0009538//photosystem I reaction center;GO:0015979//photosynthesis
CL6684.Contig4_All	ko00195//Photosynthesis;ko01100//Metabolic pathways	Metabolism	Global and overview maps;Energy metabolism	-0.935261	385.01	402.41	423.89	143.76	210.57	262.87	-0.935261	1.75503e-05	6.78014e-07	K02693//photosystem I subunit IV+ko01100//Metabolic pathways+ko00195//Photosynthesis;K02693//photosystem I subunit IV+ko01100//Metabolic pathways+ko00195//Photosynthesis;K02693//photosystem I subunit IV+ko01100//Metabolic pathways+ko00195//Photosynthesis;K02693//photosystem I subunit IV+ko01100//Metabolic pathways+ko00195//Photosynthesis;K02693//photosystem I subunit IV+ko01100//Metabolic pathway…	XM_002266388.3 PREDICTED: Vitis vinifera photosystem I reaction center subunit IV B, chloroplastic (LOC100256684), mRNA	PREDICTED: photosystem I reaction center subunit IV B, chloroplastic [Vitis vinifera]	Photosystem I reaction centre subunit IV / PsaE	[TZ] KOG1922 Rho GTPase effector BNI1 and related formins	Formin-like protein 14 OS=Arabidopsis thaliana OX=3702 GN=FH14 PE=3 SV=3	GO:0015979//photosynthesis;GO:0009538//photosystem I reaction center;GO:0009538//photosystem I reaction center;GO:0009538//photosystem I reaction center;GO:0015979//photosynthesis
CL6939.Contig5_All	ko00195//Photosynthesis;ko01100//Metabolic pathways	Metabolism	Global and overview maps;Energy metabolism	-0.902762	9.26	7.02	9.05	3.44	5.03	4.68	-0.902762	0.00497324	0.000386469	K03541//photosystem II 10kDa protein+ko01100//Metabolic pathways+ko00195//Photosynthesis;K03541//photosystem II 10kDa protein+ko01100//Metabolic pathways+ko00195//Photosynthesis;K03541//photosystem II 10kDa protein+ko01100//Metabolic pathways+ko00195//Photosynthesis;K03541//photosystem II 10kDa protein+ko01100//Metabolic pathways+ko00195//Photosynthesis;K03541//photosystem II 10kDa protein+ko0110…	XM_002271755.3 PREDICTED: Vitis vinifera photosystem II 10 kDa polypeptide, chloroplastic (LOC100243967), mRNA	chloroplast photosystem II protein [Wolffia arrhiza]			Photosystem II 10 kDa polypeptide, chloroplastic OS=Nicotiana tabacum OX=4097 GN=PSBR PE=2 SV=1	GO:0009654//photosystem II oxygen evolving complex;GO:0009654//photosystem II oxygen evolving complex;GO:0015979//photosynthesis;GO:0009654//photosystem II oxygen evolving complex;GO:0016021//integral component of membrane;GO:0015979//photosynthesis
CL727.Contig12_All	ko00195//Photosynthesis;ko01100//Metabolic pathways	Metabolism	Energy metabolism;Global and overview maps	-0.952467	14.69	7.78	12.65	6.48	5.26	5.83	-0.952467	0.0111249	0.000996121	K02641//ferredoxin--NADP+ reductase [EC:1.18.1.2]+ko01100//Metabolic pathways+ko00195//Photosynthesis;K02641//ferredoxin--NADP+ reductase [EC:1.18.1.2]+ko01100//Metabolic pathways+ko00195//Photosynthesis;K02641//ferredoxin--NADP+ reductase [EC:1.18.1.2]+ko01100//Metabolic pathways+ko00195//Photosynthesis;K02641//ferredoxin--NADP+ reductase [EC:1.18.1.2]+ko01100//Metabolic pathways+ko00195//Photos…	AM458370.2 Vitis vinifera contig VV79X000230.2, whole genome shotgun sequence	PREDICTED: ferredoxin--NADP reductase, chloroplastic [Beta vulgaris subsp. vulgaris] >KMT09601.1 hypothetical protein BVRB_6g130550 [Beta vulgaris subsp. vulgaris]		[C] KOG1158 NADP/FAD dependent oxidoreductase	Ferredoxin--NADP reductase, leaf isozyme 1, chloroplastic OS=Oryza sativa subsp. indica OX=39946 GN=OsI_21320 PE=3 SV=1	GO:0016021//integral component of membrane;GO:0016491//oxidoreductase activity
CL727.Contig18_All	ko01100//Metabolic pathways;ko00195//Photosynthesis	Metabolism	Energy metabolism;Global and overview maps	-1.97586	1.21	2.01	3.55	0.52	0.55	0.45	-1.97586	0.0169353	0.00164079	K02641//ferredoxin--NADP+ reductase [EC:1.18.1.2]+ko01100//Metabolic pathways+ko00195//Photosynthesis;K02641//ferredoxin--NADP+ reductase [EC:1.18.1.2]+ko01100//Metabolic pathways+ko00195//Photosynthesis;K02641//ferredoxin--NADP+ reductase [EC:1.18.1.2]+ko01100//Metabolic pathways+ko00195//Photosynthesis;K02641//ferredoxin--NADP+ reductase [EC:1.18.1.2]+ko01100//Metabolic pathways+ko00195//Photos…	XM_002265738.3 PREDICTED: Vitis vinifera ferredoxin--NADP reductase, leaf-type isozyme, chloroplastic (LOC100241976), mRNA	PREDICTED: ferredoxin--NADP reductase, leaf-type isozyme, chloroplastic isoform X1 [Daucus carota subsp. sativus] >KZM91130.1 hypothetical protein DCAR_021505 [Daucus carota subsp. sativus]		[C] KOG1158 NADP/FAD dependent oxidoreductase	Ferredoxin--NADP reductase, leaf isozyme 1, chloroplastic OS=Oryza sativa subsp. indica OX=39946 GN=OsI_21320 PE=3 SV=1	GO:0009507//chloroplast;GO:0009507//chloroplast;GO:0004324//ferredoxin-NADP+ reductase activity
CL727.Contig20_All	ko00195//Photosynthesis;ko01100//Metabolic pathways	Metabolism	Global and overview maps;Energy metabolism	-0.936697	1.93	2.54	3.04	1.04	1.48	1.27	-0.936697	0.0387026	0.00445449	K02641//ferredoxin--NADP+ reductase [EC:1.18.1.2]+ko01100//Metabolic pathways+ko00195//Photosynthesis;K02641//ferredoxin--NADP+ reductase [EC:1.18.1.2]+ko01100//Metabolic pathways+ko00195//Photosynthesis;K02641//ferredoxin--NADP+ reductase [EC:1.18.1.2]+ko01100//Metabolic pathways+ko00195//Photosynthesis;K02641//ferredoxin--NADP+ reductase [EC:1.18.1.2]+ko01100//Metabolic pathways+ko00195//Photos…	AM428974.2 Vitis vinifera contig VV78X085822.5, whole genome shotgun sequence	PREDICTED: ferredoxin--NADP reductase, chloroplastic [Beta vulgaris subsp. vulgaris] >KMT09601.1 hypothetical protein BVRB_6g130550 [Beta vulgaris subsp. vulgaris]		[C] KOG1158 NADP/FAD dependent oxidoreductase	Ferredoxin--NADP reductase, leaf isozyme 1, chloroplastic OS=Oryza sativa subsp. indica OX=39946 GN=OsI_21320 PE=3 SV=1	GO:0016491//oxidoreductase activity;GO:0016021//integral component of membrane
CL727.Contig22_All	ko00195//Photosynthesis;ko01100//Metabolic pathways	Metabolism	Energy metabolism;Global and overview maps	-0.211474	291.17	289.6	304.34	241.33	242.95	270.75	-0.211474	0.0270365	0.00289044	K02641//ferredoxin--NADP+ reductase [EC:1.18.1.2]+ko01100//Metabolic pathways+ko00195//Photosynthesis;K02641//ferredoxin--NADP+ reductase [EC:1.18.1.2]+ko01100//Metabolic pathways+ko00195//Photosynthesis;K02641//ferredoxin--NADP+ reductase [EC:1.18.1.2]+ko01100//Metabolic pathways+ko00195//Photosynthesis;K02641//ferredoxin--NADP+ reductase [EC:1.18.1.2]+ko01100//Metabolic pathways+ko00195//Photos…	FQ393666.1 Vitis vinifera clone SS0AFA24YO12	PREDICTED: ferredoxin--NADP reductase, leaf-type isozyme, chloroplastic [Vitis vinifera] >RVW51751.1 Ferredoxin--NADP reductase, leaf isozyme, chloroplastic [Vitis vinifera] >CBI17370.3 unnamed protein product, partial [Vitis vinifera]	Oxidoreductase NAD-binding domain	[C] KOG1158 NADP/FAD dependent oxidoreductase	Ferredoxin--NADP reductase, leaf-type isozyme, chloroplastic OS=Nicotiana tabacum OX=4097 GN=PETH PE=2 SV=1	GO:0004324//ferredoxin-NADP+ reductase activity;GO:0009507//chloroplast;GO:0009507//chloroplast
CL727.Contig23_All	ko01100//Metabolic pathways;ko00195//Photosynthesis	Metabolism	Global and overview maps;Energy metabolism	-1.62793	1.58	2.06	2.53	0.56	0.52	0.77	-1.62793	0.0215193	0.00219057	K02641//ferredoxin--NADP+ reductase [EC:1.18.1.2]+ko01100//Metabolic pathways+ko00195//Photosynthesis;K02641//ferredoxin--NADP+ reductase [EC:1.18.1.2]+ko01100//Metabolic pathways+ko00195//Photosynthesis;K02641//ferredoxin--NADP+ reductase [EC:1.18.1.2]+ko01100//Metabolic pathways+ko00195//Photosynthesis;K02641//ferredoxin--NADP+ reductase [EC:1.18.1.2]+ko01100//Metabolic pathways+ko00195//Photos…	FQ393666.1 Vitis vinifera clone SS0AFA24YO12	PREDICTED: ferredoxin--NADP reductase, leaf-type isozyme, chloroplastic [Vitis vinifera] >RVW51751.1 Ferredoxin--NADP reductase, leaf isozyme, chloroplastic [Vitis vinifera] >CBI17370.3 unnamed protein product, partial [Vitis vinifera]	Oxidoreductase NAD-binding domain	[C] KOG1158 NADP/FAD dependent oxidoreductase	Ferredoxin--NADP reductase, leaf isozyme, chloroplastic OS=Pisum sativum OX=3888 GN=PETH PE=1 SV=1	GO:0009507//chloroplast;GO:0004324//ferredoxin-NADP+ reductase activity;GO:0016491//oxidoreductase activity;GO:0009507//chloroplast
CL7304.Contig2_All	ko01100//Metabolic pathways;ko00195//Photosynthesis	Metabolism	Energy metabolism;Global and overview maps	-1.24566	6.73	7.25	6.19	2.41	2.27	3.65	-1.24566	1.48834e-05	5.6549e-07	K02694//photosystem I subunit III+ko01100//Metabolic pathways+ko00195//Photosynthesis;K02694//photosystem I subunit III+ko01100//Metabolic pathways+ko00195//Photosynthesis;K02694//photosystem I subunit III+ko01100//Metabolic pathways+ko00195//Photosynthesis;K02694//photosystem I subunit III+ko01100//Metabolic pathways+ko00195//Photosynthesis;K02694//photosystem I subunit III+ko01100//Metabolic pa…	XM_003634905.2 PREDICTED: Vitis vinifera photosystem I reaction center subunit III, chloroplastic (LOC100247987), mRNA	PREDICTED: photosystem I reaction center subunit III, chloroplastic [Vitis vinifera]	Photosystem I reaction centre subunit III		Photosystem I reaction center subunit III, chloroplastic OS=Spinacia oleracea OX=3562 GN=PSAF PE=1 SV=1	GO:0015979//photosynthesis;GO:0009535//chloroplast thylakoid membrane;GO:0009941//chloroplast envelope;GO:0009538//photosystem I reaction center;GO:0009941//chloroplast envelope;GO:0010287//plastoglobule;GO:0009538//photosystem I reaction center;GO:0015979//photosynthesis;GO:0016192//vesicle-mediated transport;GO:0009538//photosystem I reaction center;GO:0006886//intracellular protein transport;G…
CL7304.Contig3_All	ko00195//Photosynthesis;ko01100//Metabolic pathways	Metabolism	Global and overview maps;Energy metabolism	-0.780534	1754.97	1803.77	1934.03	889.38	1017.56	1238.78	-0.780534	6.32227e-09	1.30281e-10	K02694//photosystem I subunit III+ko01100//Metabolic pathways+ko00195//Photosynthesis;K02694//photosystem I subunit III+ko01100//Metabolic pathways+ko00195//Photosynthesis;K02694//photosystem I subunit III+ko01100//Metabolic pathways+ko00195//Photosynthesis;K02694//photosystem I subunit III+ko01100//Metabolic pathways+ko00195//Photosynthesis;K02694//photosystem I subunit III+ko01100//Metabolic pa…	XM_003634905.2 PREDICTED: Vitis vinifera photosystem I reaction center subunit III, chloroplastic (LOC100247987), mRNA	PREDICTED: photosystem I reaction center subunit III, chloroplastic [Vitis vinifera]	Photosystem I reaction centre subunit III		Photosystem I reaction center subunit III, chloroplastic OS=Spinacia oleracea OX=3562 GN=PSAF PE=1 SV=1	GO:0009941//chloroplast envelope;GO:0016192//vesicle-mediated transport;GO:0009538//photosystem I reaction center;GO:0010287//plastoglobule;GO:0016192//vesicle-mediated transport;GO:0010287//plastoglobule;GO:0006886//intracellular protein transport;GO:0006886//intracellular protein transport;GO:0009535//chloroplast thylakoid membrane;GO:0009538//photosystem I reaction center;GO:0019904//protein d…
CL8589.Contig1_All	ko00195//Photosynthesis;ko01100//Metabolic pathways	Metabolism	Energy metabolism;Global and overview maps	-0.899616	3.94	4.09	4.81	1.46	2.32	2.95	-0.899616	0.0126103	0.00115704	K02635//cytochrome b6+ko01100//Metabolic pathways+ko00195//Photosynthesis;K02635//cytochrome b6+ko01100//Metabolic pathways+ko00195//Photosynthesis;K02704//photosystem II CP47 chlorophyll apoprotein+ko01100//Metabolic pathways+ko00195//Photosynthesis;K02635//cytochrome b6+ko01100//Metabolic pathways+ko00195//Photosynthesis;K02635//cytochrome b6+ko01100//Metabolic pathways+ko00195//Photosynthesis	KT033563.1 Tetrastigma hemsleyanum chloroplast, complete genome	PREDICTED: 2-alkenal reductase (NADP(+)-dependent) [Vitis vinifera]	Cytochrome b/b6/petB	[C] KOG4663 Cytochrome b	Cytochrome b6 OS=Eucalyptus globulus subsp. globulus OX=71271 GN=petB PE=3 SV=1	GO:0016491//oxidoreductase activity
CL859.Contig3_All	ko00195//Photosynthesis	Metabolism	Energy metabolism	3.23283	0	0	0	3.69	0.94	0.46	3.23283	0.0056918	0.00045232	K02639//ferredoxin+ko00195//Photosynthesis;K02639//ferredoxin+ko00195//Photosynthesis;K02639//ferredoxin+ko00195//Photosynthesis;K02639//ferredoxin+ko00195//Photosynthesis;K02639//ferredoxin+ko00195//Photosynthesis		hypothetical protein G4B88_029227 [Cannabis sativa]	2Fe-2S iron-sulfur cluster binding domain		Ferredoxin-1, chloroplastic OS=Mesembryanthemum crystallinum OX=3544 PE=2 SV=1	GO:0009507//chloroplast;GO:0009507//chloroplast;GO:0009055//electron transfer activity;GO:0051537//2 iron, 2 sulfur cluster binding;GO:0046872//metal ion binding
CL8667.Contig5_All	ko01100//Metabolic pathways;ko00195//Photosynthesis	Metabolism	Global and overview maps;Energy metabolism	-0.931957	3	3.12	2.76	1.52	1.59	1.46	-0.931957	9.8072e-05	4.56304e-06	K02717//photosystem II oxygen-evolving enhancer protein 2+ko01100//Metabolic pathways+ko00195//Photosynthesis;K02717//photosystem II oxygen-evolving enhancer protein 2+ko01100//Metabolic pathways+ko00195//Photosynthesis;K02717//photosystem II oxygen-evolving enhancer protein 2+ko01100//Metabolic pathways+ko00195//Photosynthesis;K02717//photosystem II oxygen-evolving enhancer protein 2+ko01100//Me…	XM_002281412.4 PREDICTED: Vitis vinifera psbP domain-containing protein 1, chloroplastic (LOC100259632), mRNA	PREDICTED: psbP domain-containing protein 1, chloroplastic [Vitis vinifera]	PsbP		PsbP domain-containing protein 1, chloroplastic OS=Arabidopsis thaliana OX=3702 GN=PPD1 PE=1 SV=1	GO:0009654//photosystem II oxygen evolving complex;GO:0015979//photosynthesis;GO:0009654//photosystem II oxygen evolving complex;GO:0005509//calcium ion binding;GO:0019898//extrinsic component of membrane;GO:0015979//photosynthesis;GO:0009654//photosystem II oxygen evolving complex
CL8711.Contig1_All	ko01100//Metabolic pathways;ko00195//Photosynthesis	Metabolism	Global and overview maps;Energy metabolism	2.23091	13.65	13.55	13.43	34.66	76.91	81.63	2.23091	9.13573e-12	1.27771e-13	K02634//apocytochrome f+ko01100//Metabolic pathways+ko00195//Photosynthesis;K03686//molecular chaperone DnaJ;K09510//DnaJ homolog subfamily B member 4;K03686//molecular chaperone DnaJ;K09510//DnaJ homolog subfamily B member 4	AM488934.2 Vitis vinifera contig VV78X157900.9, whole genome shotgun sequence	unnamed protein product, partial [Vitis vinifera]	DnaJ domain	[O] KOG0712 Molecular chaperone (DnaJ superfamily)	DnaJ protein ERDJ7 OS=Oryza sativa subsp. japonica OX=39947 GN=ERDJ7 PE=3 SV=1	GO:0009507//chloroplast;GO:0061077//chaperone-mediated protein folding;GO:0009507//chloroplast
CL8711.Contig2_All	ko00195//Photosynthesis;ko01100//Metabolic pathways	Metabolism	Global and overview maps;Energy metabolism	3.53222	3.18	6.66	6.26	28.55	99.77	78.08	3.53222	1.64328e-15	1.47553e-17	K02634//apocytochrome f+ko01100//Metabolic pathways+ko00195//Photosynthesis;K09510//DnaJ homolog subfamily B member 4;K09510//DnaJ homolog subfamily B member 4	AM488934.2 Vitis vinifera contig VV78X157900.9, whole genome shotgun sequence	unnamed protein product, partial [Vitis vinifera]	DnaJ domain	[O] KOG0717 Molecular chaperone (DnaJ superfamily)	Chaperone protein dnaJ 39 OS=Arabidopsis thaliana OX=3702 GN=ATJ39 PE=2 SV=2	GO:0009507//chloroplast;GO:0009507//chloroplast;GO:0061077//chaperone-mediated protein folding
CL8731.Contig5_All	ko00195//Photosynthesis;ko01100//Metabolic pathways	Metabolism	Energy metabolism;Global and overview maps	-2.09332	7.52	1.38	4.33	0.5	0.75	1.31	-2.09332	0.006119	0.000492124	K02716//photosystem II oxygen-evolving enhancer protein 1+ko01100//Metabolic pathways+ko00195//Photosynthesis;K02716//photosystem II oxygen-evolving enhancer protein 1+ko01100//Metabolic pathways+ko00195//Photosynthesis;K02716//photosystem II oxygen-evolving enhancer protein 1+ko01100//Metabolic pathways+ko00195//Photosynthesis;K02716//photosystem II oxygen-evolving enhancer protein 1+ko01100//Me…	XM_002283663.3 PREDICTED: Vitis vinifera oxygen-evolving enhancer protein 1, chloroplastic (LOC100260811), mRNA	Oxygen-evolving enhancer protein 1, chloroplastic [Vitis vinifera]	Manganese-stabilising protein / photosystem II polypeptide		Oxygen-evolving enhancer protein 1, chloroplastic OS=Nicotiana tabacum OX=4097 GN=PSBO PE=2 SV=1	GO:0010242//oxygen evolving activity;GO:0042549//photosystem II stabilization;GO:0010207//photosystem II assembly;GO:0042549//photosystem II stabilization;GO:0009654//photosystem II oxygen evolving complex;GO:0010207//photosystem II assembly;GO:0009654//photosystem II oxygen evolving complex;GO:0009654//photosystem II oxygen evolving complex;GO:0042549//photosystem II stabilization;GO:0042549//ph…
CL9023.Contig2_All	ko00195//Photosynthesis;ko01100//Metabolic pathways	Metabolism	Energy metabolism;Global and overview maps	-0.586539	392.75	464.44	500.12	199.52	300.73	388.23	-0.586539	0.03809	0.0043669	K02698//photosystem I subunit X+ko01100//Metabolic pathways+ko00195//Photosynthesis;K02698//photosystem I subunit X+ko01100//Metabolic pathways+ko00195//Photosynthesis;K02698//photosystem I subunit X+ko01100//Metabolic pathways+ko00195//Photosynthesis;K02698//photosystem I subunit X+ko01100//Metabolic pathways+ko00195//Photosynthesis	XM_002272762.4 PREDICTED: Vitis vinifera uncharacterized LOC100257710 (LOC100257710), mRNA	PREDICTED: uncharacterized protein LOC100257710 [Vitis vinifera]	Photosystem I psaG / psaK		Photosystem I reaction center subunit psaK, chloroplastic OS=Arabidopsis thaliana OX=3702 GN=PSAK PE=2 SV=2	GO:0003677//DNA binding
CL9628.Contig1_All	ko00190//Oxidative phosphorylation;ko01100//Metabolic pathways;ko00195//Photosynthesis	Metabolism	Global and overview maps;Energy metabolism	-0.813144	2.59	2.18	2.08	1.32	1.42	1.1	-0.813144	0.0184287	0.00181612	K02111//F-type H+/Na+-transporting ATPase subunit alpha [EC:7.1.2.2 7.2.2.1]+ko01100//Metabolic pathways+ko00190//Oxidative phosphorylation+ko00195//Photosynthesis;K02111//F-type H+/Na+-transporting ATPase subunit alpha [EC:7.1.2.2 7.2.2.1]+ko01100//Metabolic pathways+ko00190//Oxidative phosphorylation+ko00195//Photosynthesis;K02111//F-type H+/Na+-transporting ATPase subunit alpha [EC:7.1.2.2 7.2…	KT033563.1 Tetrastigma hemsleyanum chloroplast, complete genome	ATP synthase subunit alpha [Nymphaea thermarum]	ATP synthase alpha/beta family, nucleotide-binding domain	[C] KOG1353 F0F1-type ATP synthase, alpha subunit	ATP synthase subunit alpha, chloroplastic OS=Illicium oligandrum OX=145286 GN=atpA PE=3 SV=1	GO:0046933//proton-transporting ATP synthase activity, rotational mechanism;GO:0045261//proton-transporting ATP synthase complex, catalytic core F(1);GO:0046933//proton-transporting ATP synthase activity, rotational mechanism;GO:0045261//proton-transporting ATP synthase complex, catalytic core F(1);GO:0005524//ATP binding;GO:0015986//ATP synthesis coupled proton transport;GO:0045263//proton-trans…
CL9628.Contig3_All	ko00190//Oxidative phosphorylation;ko00195//Photosynthesis;ko01100//Metabolic pathways	Metabolism	Global and overview maps;Energy metabolism	-0.819704	2.69	1.76	2.02	1.07	1.4	1.13	-0.819704	0.00778853	0.000653273	K02111//F-type H+/Na+-transporting ATPase subunit alpha [EC:7.1.2.2 7.2.2.1]+ko01100//Metabolic pathways+ko00190//Oxidative phosphorylation+ko00195//Photosynthesis;K02111//F-type H+/Na+-transporting ATPase subunit alpha [EC:7.1.2.2 7.2.2.1]+ko01100//Metabolic pathways+ko00190//Oxidative phosphorylation+ko00195//Photosynthesis;K02111//F-type H+/Na+-transporting ATPase subunit alpha [EC:7.1.2.2 7.2…	KT033563.1 Tetrastigma hemsleyanum chloroplast, complete genome	hypothetical protein FNV43_RR05849 [Rhamnella rubrinervis]	Ribosomal protein S2	[C] KOG1353 F0F1-type ATP synthase, alpha subunit	ATP synthase subunit alpha, chloroplastic OS=Nymphaea alba OX=34301 GN=atpA PE=3 SV=1	GO:0015986//ATP synthesis coupled proton transport;GO:0009535//chloroplast thylakoid membrane;GO:0045263//proton-transporting ATP synthase complex, coupling factor F(o);GO:0046933//proton-transporting ATP synthase activity, rotational mechanism;GO:0045261//proton-transporting ATP synthase complex, catalytic core F(1);GO:0045263//proton-transporting ATP synthase complex, coupling factor F(o);GO:00…
CL9880.Contig1_All	ko01100//Metabolic pathways;ko00195//Photosynthesis	Metabolism	Global and overview maps;Energy metabolism	-1.00325	42.5	42.45	52.6	22.5	20.12	24.58	-1.00325	1.32448e-10	2.14555e-12	K08901//photosystem II oxygen-evolving enhancer protein 3+ko01100//Metabolic pathways+ko00195//Photosynthesis;K08901//photosystem II oxygen-evolving enhancer protein 3+ko01100//Metabolic pathways+ko00195//Photosynthesis;K08901//photosystem II oxygen-evolving enhancer protein 3+ko01100//Metabolic pathways+ko00195//Photosynthesis;K08901//photosystem II oxygen-evolving enhancer protein 3+ko01100//Me…	XM_002272028.4 PREDICTED: Vitis vinifera photosynthetic NDH subunit of lumenal location 2, chloroplastic (LOC100243071), mRNA	PREDICTED: photosynthetic NDH subunit of lumenal location 2, chloroplastic [Vitis vinifera] >RVW32038.1 Photosynthetic NDH subunit of lumenal location 2, chloroplastic [Vitis vinifera] >CBI31938.3 unnamed protein product, partial [Vitis vinifera]	Oxygen evolving enhancer protein 3 (PsbQ)		Photosynthetic NDH subunit of lumenal location 2, chloroplastic OS=Arabidopsis thaliana OX=3702 GN=PNSL2 PE=1 SV=1	GO:0019898//extrinsic component of membrane;GO:0009654//photosystem II oxygen evolving complex;GO:0009767//photosynthetic electron transport chain;GO:0045156//electron transporter, transferring electrons within the cyclic electron transport pathway of photosynthesis activity;GO:0009654//photosystem II oxygen evolving complex;GO:0009767//photosynthetic electron transport chain;GO:0015979//photosyn…
Unigene1027_All	ko01100//Metabolic pathways;ko00195//Photosynthesis	Metabolism	Global and overview maps;Energy metabolism	-1.22044	10.21	8.7	14.88	4.55	3.91	5.4	-1.22044	0.00101735	6.30692e-05	K02692//photosystem I subunit II+ko01100//Metabolic pathways+ko00195//Photosynthesis;K02692//photosystem I subunit II+ko01100//Metabolic pathways+ko00195//Photosynthesis;K02692//photosystem I subunit II+ko01100//Metabolic pathways+ko00195//Photosynthesis;K02692//photosystem I subunit II+ko01100//Metabolic pathways+ko00195//Photosynthesis;K02692//photosystem I subunit II+ko01100//Metabolic pathway…	XM_002278248.4 PREDICTED: Vitis vinifera photosystem I reaction center subunit II, chloroplastic (LOC100242600), mRNA	PREDICTED: photosystem I reaction center subunit II, chloroplastic [Vitis vinifera] >RVW54912.1 Photosystem I reaction center subunit II, chloroplastic [Vitis vinifera] >RVX20717.1 Photosystem I reaction center subunit II, chloroplastic [Vitis vinifera] >CBI28699.3 unnamed protein product, partial [Vitis vinifera]	PsaD		Photosystem I reaction center subunit II, chloroplastic OS=Cucumis sativus OX=3659 GN=psaD PE=1 SV=1	GO:0015979//photosynthesis;GO:0009538//photosystem I reaction center;GO:0009538//photosystem I reaction center;GO:0015979//photosynthesis;GO:0009538//photosystem I reaction center
Unigene10677_All	ko00195//Photosynthesis;ko01100//Metabolic pathways	Metabolism	Energy metabolism;Global and overview maps	-1.52206	8.39	2.99	4.04	1.45	1.88	1.81	-1.52206	0.000153428	7.51255e-06	K02689//photosystem I P700 chlorophyll a apoprotein A1+ko01100//Metabolic pathways+ko00195//Photosynthesis;K02689//photosystem I P700 chlorophyll a apoprotein A1+ko01100//Metabolic pathways+ko00195//Photosynthesis;K02689//photosystem I P700 chlorophyll a apoprotein A1+ko01100//Metabolic pathways+ko00195//Photosynthesis;K02689//photosystem I P700 chlorophyll a apoprotein A1+ko01100//Metabolic path…	KT033563.1 Tetrastigma hemsleyanum chloroplast, complete genome	'photosystem I P700 apoprotein A1 [Vicia sativa]	Photosystem I psaA/psaB protein	[C] LSE2188 A Photosystem I P700 apoprotein A2	Photosystem I P700 chlorophyll a apoprotein A1 OS=Solanum tuberosum OX=4113 GN=psaA PE=3 SV=1	GO:0015979//photosynthesis;GO:0016021//integral component of membrane;GO:0009522//photosystem I;GO:0016168//chlorophyll binding;GO:0009522//photosystem I;GO:0051539//4 iron, 4 sulfur cluster binding;GO:0000287//magnesium ion binding;GO:0009522//photosystem I;GO:0009535//chloroplast thylakoid membrane;GO:0018298//protein-chromophore linkage;GO:0018298//protein-chromophore linkage;GO:0009535//chlor…
Unigene10932_All	ko00195//Photosynthesis;ko01100//Metabolic pathways	Metabolism	Global and overview maps;Energy metabolism	-1.19118	1.75	2.42	2	1.11	0.91	0.63	-1.19118	0.00160464	0.000105495	K02721//photosystem II PsbW protein+ko01100//Metabolic pathways+ko00195//Photosynthesis;K02721//photosystem II PsbW protein+ko01100//Metabolic pathways+ko00195//Photosynthesis;K02721//photosystem II PsbW protein+ko01100//Metabolic pathways+ko00195//Photosynthesis;K02721//photosystem II PsbW protein+ko01100//Metabolic pathways+ko00195//Photosynthesis;K02721//photosystem II PsbW protein+ko01100//Me…	AM466283.1 Vitis vinifera, whole genome shotgun sequence, contig VV78X245563.19, clone ENTAV 115	hypothetical protein F511_20769, partial [Dorcoceras hygrometricum]	hAT family C-terminal dimerisation region	[L] KOG1121 Tam3-transposase (Ac family)	Zinc finger BED domain-containing protein RICESLEEPER 1 OS=Oryza sativa subsp. japonica OX=39947 GN=Os05g0239150 PE=3 SV=1	GO:0046983//protein dimerization activity;GO:0003677//DNA binding
Unigene11231_All	ko00195//Photosynthesis;ko01100//Metabolic pathways;ko03020//RNA polymerase	Genetic Information Processing;Metabolism	Transcription;Energy metabolism;Global and overview maps	-1.10018	9.17	13.99	9.07	4.36	4.6	5.7	-1.10018	0.000542372	3.10602e-05	K03022//DNA-directed RNA polymerase III subunit RPC8+ko03020//RNA polymerase;K03022//DNA-directed RNA polymerase III subunit RPC8+ko03020//RNA polymerase;K02721//photosystem II PsbW protein+ko01100//Metabolic pathways+ko00195//Photosynthesis;K03022//DNA-directed RNA polymerase III subunit RPC8+ko03020//RNA polymerase;K03022//DNA-directed RNA polymerase III subunit RPC8+ko03020//RNA polymerase	XM_002282023.3 PREDICTED: Vitis vinifera photosystem II reaction center W protein, chloroplastic (LOC100256361), mRNA	PREDICTED: DNA-directed RNA polymerase III subunit RPC8 [Vitis vinifera] >XP_019076438.1 PREDICTED: DNA-directed RNA polymerase III subunit RPC8 [Vitis vinifera] >CBI17938.3 unnamed protein product, partial [Vitis vinifera]		[K] KOG3297 DNA-directed RNA polymerase subunit E'	Photosystem II reaction center W protein, chloroplastic OS=Arabidopsis thaliana OX=3702 GN=PSBW PE=1 SV=2	GO:0006351//transcription, DNA-templated;GO:0003899//DNA-directed 5'-3' RNA polymerase activity;GO:0006351//transcription, DNA-templated
Unigene11907_All	ko00195//Photosynthesis;ko01100//Metabolic pathways	Metabolism	Global and overview maps;Energy metabolism	-0.451417	534.22	493.51	549.83	416	327.2	399.27	-0.451417	4.6905e-05	2.02786e-06	K08905//photosystem I subunit V+ko01100//Metabolic pathways+ko00195//Photosynthesis;K08905//photosystem I subunit V+ko01100//Metabolic pathways+ko00195//Photosynthesis;K08905//photosystem I subunit V+ko01100//Metabolic pathways+ko00195//Photosynthesis;K04733//interleukin-1 receptor-associated kinase 4 [EC:2.7.11.1]	XM_002276083.4 PREDICTED: Vitis vinifera uncharacterized LOC100266380 (LOC100266380), mRNA	hypothetical protein E3N88_18023 [Mikania micrantha]	Photosystem I psaG / psaK	[ZR] LSE0118 A Protein possibly involved in cytoskeleton rearrangements, contains FH domain	Sulfated surface glycoprotein 185 OS=Volvox carteri OX=3067 PE=1 SV=1	GO:0016021//integral component of membrane;GO:0055085//transmembrane transport;GO:0055085//transmembrane transport;GO:0016740//transferase activity
Unigene1219_All	ko00195//Photosynthesis;ko01100//Metabolic pathways	Metabolism	Energy metabolism;Global and overview maps	-0.699824	728.98	695.74	733.09	439.85	393.92	474.56	-0.699824	1.18828e-18	7.84438e-21	K02723//photosystem II PsbY protein+ko01100//Metabolic pathways+ko00195//Photosynthesis;K02723//photosystem II PsbY protein+ko01100//Metabolic pathways+ko00195//Photosynthesis;K02723//photosystem II PsbY protein+ko01100//Metabolic pathways+ko00195//Photosynthesis;K02723//photosystem II PsbY protein+ko01100//Metabolic pathways+ko00195//Photosynthesis;K02723//photosystem II PsbY protein+ko01100//Me…	AM437392.1 Vitis vinifera, whole genome shotgun sequence, contig VV78X129406.19, clone ENTAV 115	PREDICTED: photosystem II core complex proteins psbY, chloroplastic [Vitis vinifera] >RVW74323.1 Photosystem II core complex proteins psbY, chloroplastic [Vitis vinifera]	Photosystem II protein Y (PsbY)		Photosystem II core complex proteins psbY, chloroplastic OS=Arabidopsis thaliana OX=3702 GN=PSBY PE=2 SV=1	GO:0009523//photosystem II;GO:0009523//photosystem II;GO:0045454//cell redox homeostasis;GO:0030145//manganese ion binding;GO:0016021//integral component of membrane;GO:0045454//cell redox homeostasis;GO:0015979//photosynthesis;GO:0009523//photosystem II;GO:0009534//chloroplast thylakoid;GO:0045454//cell redox homeostasis;GO:0009534//chloroplast thylakoid;GO:0015979//photosynthesis
Unigene12667_All	ko01100//Metabolic pathways;ko00195//Photosynthesis	Metabolism	Energy metabolism;Global and overview maps	-0.970024	2.49	1.96	1.79	0.97	0.93	1.24	-0.970024	0.00325087	0.00023808	K02704//photosystem II CP47 chlorophyll apoprotein+ko01100//Metabolic pathways+ko00195//Photosynthesis;K02704//photosystem II CP47 chlorophyll apoprotein+ko01100//Metabolic pathways+ko00195//Photosynthesis;K02704//photosystem II CP47 chlorophyll apoprotein+ko01100//Metabolic pathways+ko00195//Photosynthesis;K02704//photosystem II CP47 chlorophyll apoprotein+ko01100//Metabolic pathways+ko00195//Ph…	KT033563.1 Tetrastigma hemsleyanum chloroplast, complete genome	uncharacterized protein LOC114319249 [Camellia sinensis]	Photosystem II protein	[C] KOG4663 Cytochrome b	Photosystem II CP47 reaction center protein OS=Gossypium barbadense OX=3634 GN=psbB PE=3 SV=1	GO:0016021//integral component of membrane;GO:0009523//photosystem II;GO:0009535//chloroplast thylakoid membrane;GO:0042651//thylakoid membrane;GO:0022904//respiratory electron transport chain;GO:0022904//respiratory electron transport chain;GO:0042651//thylakoid membrane;GO:0016168//chlorophyll binding;GO:0018298//protein-chromophore linkage;GO:0018298//protein-chromophore linkage;GO:0009523//ph…
Unigene16705_All	ko00195//Photosynthesis;ko01100//Metabolic pathways	Metabolism	Energy metabolism;Global and overview maps	-0.664378	52.98	59.7	38.6	31.57	27.47	34.62	-0.664378	0.010929	0.000974989	K02634//apocytochrome f+ko01100//Metabolic pathways+ko00195//Photosynthesis;K03686//molecular chaperone DnaJ;K03686//molecular chaperone DnaJ;K03686//molecular chaperone DnaJ	XM_002264118.4 PREDICTED: Vitis vinifera chaperone protein dnaJ 20, chloroplastic (LOC100257288), mRNA	Chaperone protein dnaJ 20, chloroplastic [Vitis vinifera]	DnaJ domain	[O] KOG0712 Molecular chaperone (DnaJ superfamily)	Chaperone protein dnaJ 20, chloroplastic OS=Arabidopsis thaliana OX=3702 GN=ATJ20 PE=1 SV=2	GO:0009507//chloroplast;GO:0009507//chloroplast;GO:0061077//chaperone-mediated protein folding
Unigene16720_All	ko00195//Photosynthesis	Metabolism	Energy metabolism	-0.91529	725.99	716.25	887.88	313.74	387.14	505.91	-0.91529	7.46864e-07	2.19088e-08	K14332//photosystem I subunit PsaO+ko00195//Photosynthesis;K14332//photosystem I subunit PsaO+ko00195//Photosynthesis;K14332//photosystem I subunit PsaO+ko00195//Photosynthesis;K14332//photosystem I subunit PsaO+ko00195//Photosynthesis;K14332//photosystem I subunit PsaO+ko00195//Photosynthesis	XM_002273001.3 PREDICTED: Vitis vinifera photosystem I subunit O (LOC100244962), mRNA	hypothetical protein VITISV_019056 [Vitis vinifera]			Photosystem I subunit O OS=Arabidopsis thaliana OX=3702 GN=PSAO PE=1 SV=1	GO:0016021//integral component of membrane
Unigene19876_All	ko00195//Photosynthesis;ko01100//Metabolic pathways	Metabolism	Energy metabolism;Global and overview maps	-0.591343	2206.11	2314.39	2554.98	1577.54	1496.1	1537.41	-0.591343	3.58705e-14	3.72358e-16	K02692//photosystem I subunit II+ko01100//Metabolic pathways+ko00195//Photosynthesis;K02692//photosystem I subunit II+ko01100//Metabolic pathways+ko00195//Photosynthesis;K02692//photosystem I subunit II+ko01100//Metabolic pathways+ko00195//Photosynthesis;K02692//photosystem I subunit II+ko01100//Metabolic pathways+ko00195//Photosynthesis;K02692//photosystem I subunit II+ko01100//Metabolic pathway…	AM424418.2 Vitis vinifera contig VV78X190210.11, whole genome shotgun sequence	PREDICTED: photosystem I reaction center subunit II, chloroplastic [Vitis vinifera] >RVX21985.1 Photosystem I reaction center subunit II, chloroplastic [Vitis vinifera] >CAN62373.1 hypothetical protein VITISV_036477 [Vitis vinifera]	PsaD		Photosystem I reaction center subunit II, chloroplastic OS=Nicotiana sylvestris OX=4096 GN=psaD PE=2 SV=1	GO:0015979//photosynthesis;GO:0009538//photosystem I reaction center;GO:0015979//photosynthesis;GO:0009538//photosystem I reaction center;GO:0009538//photosystem I reaction center
Unigene22472_All	ko00195//Photosynthesis	Metabolism	Energy metabolism	-0.391319	1433.91	1506.21	1485.84	928.34	1095.38	1266.51	-0.391319	0.010105	0.000888907	K02639//ferredoxin+ko00195//Photosynthesis;K02639//ferredoxin+ko00195//Photosynthesis;K02639//ferredoxin+ko00195//Photosynthesis;K02639//ferredoxin+ko00195//Photosynthesis;K02639//ferredoxin+ko00195//Photosynthesis	XM_016023465.2 PREDICTED: Ziziphus jujuba ferredoxin (LOC107415178), mRNA	PREDICTED: ferredoxin-like [Vitis vinifera]	2Fe-2S iron-sulfur cluster binding domain		Ferredoxin-1, chloroplastic OS=Solanum lycopersicum OX=4081 GN=SEND33 PE=2 SV=1	GO:0051537//2 iron, 2 sulfur cluster binding;GO:0009507//chloroplast;GO:0046872//metal ion binding;GO:0009055//electron transfer activity;GO:0009507//chloroplast
Unigene22534_All	ko01100//Metabolic pathways;ko00195//Photosynthesis	Metabolism	Energy metabolism;Global and overview maps	0.607332	401.06	427.88	434.48	589.37	604.37	705.18	0.607332	5.12645e-10	8.97335e-12	K03542//photosystem II 22kDa protein+ko01100//Metabolic pathways+ko00195//Photosynthesis;K03542//photosystem II 22kDa protein+ko01100//Metabolic pathways+ko00195//Photosynthesis;K03542//photosystem II 22kDa protein+ko01100//Metabolic pathways+ko00195//Photosynthesis;K03542//photosystem II 22kDa protein+ko01100//Metabolic pathways+ko00195//Photosynthesis;K03542//photosystem II 22kDa protein+ko0110…	XM_002285821.3 PREDICTED: Vitis vinifera photosystem II 22 kDa protein, chloroplastic (LOC100245393), mRNA	Photosystem II 22 kDa protein, chloroplastic [Vitis vinifera]	Chlorophyll A-B binding protein		Photosystem II 22 kDa protein, chloroplastic OS=Nicotiana tabacum OX=4097 GN=PSBS PE=2 SV=1	GO:0009507//chloroplast;GO:0009507//chloroplast;GO:0009535//chloroplast thylakoid membrane;GO:0016021//integral component of membrane;GO:0009535//chloroplast thylakoid membrane
Unigene22609_All	ko00195//Photosynthesis;ko01100//Metabolic pathways	Metabolism	Energy metabolism;Global and overview maps	-0.822323	13.93	13.87	9.68	7.8	6.54	6.41	-0.822323	0.00670041	0.000546657	K02712//photosystem II PsbK protein+ko01100//Metabolic pathways+ko00195//Photosynthesis;K02712//photosystem II PsbK protein+ko01100//Metabolic pathways+ko00195//Photosynthesis;K02712//photosystem II PsbK protein+ko01100//Metabolic pathways+ko00195//Photosynthesis;K02712//photosystem II PsbK protein+ko01100//Metabolic pathways+ko00195//Photosynthesis;K02712//photosystem II PsbK protein+ko01100//Me…	KT033563.1 Tetrastigma hemsleyanum chloroplast, complete genome	psbK [Jatropha curcas] >ACN72675.1 psbK [Jatropha curcas] >QJQ26705.1 photosystem II protein K [Croton laevigatus]			Photosystem II reaction center protein K OS=Vitis vinifera OX=29760 GN=psbK PE=3 SV=1	GO:0015979//photosynthesis;GO:0009535//chloroplast thylakoid membrane;GO:0009535//chloroplast thylakoid membrane;GO:0009507//chloroplast;GO:0016021//integral component of membrane;GO:0015979//photosynthesis;GO:0009539//photosystem II reaction center;GO:0009539//photosystem II reaction center;GO:0009507//chloroplast;GO:0009539//photosystem II reaction center
Unigene22620_All	ko01100//Metabolic pathways;ko00195//Photosynthesis	Metabolism	Global and overview maps;Energy metabolism	-1.27611	7.59	6.45	6.42	2.53	3.34	2.08	-1.27611	0.0037974	0.000283643	K02690//photosystem I P700 chlorophyll a apoprotein A2+ko01100//Metabolic pathways+ko00195//Photosynthesis	KT033563.1 Tetrastigma hemsleyanum chloroplast, complete genome	hypothetical chloroplast RF19 [Euphorbia smithii]	Ycf1		Protein TIC 214 OS=Vitis vinifera OX=29760 GN=TIC214 PE=3 SV=1
Unigene24432_All	ko00195//Photosynthesis;ko01100//Metabolic pathways	Metabolism	Energy metabolism;Global and overview maps	-1.78028	14.25	9.04	7.74	2.25	2.88	3.65	-1.78028	1.05834e-09	1.94049e-11	K02705//photosystem II CP43 chlorophyll apoprotein+ko01100//Metabolic pathways+ko00195//Photosynthesis;K02705//photosystem II CP43 chlorophyll apoprotein+ko01100//Metabolic pathways+ko00195//Photosynthesis;K02705//photosystem II CP43 chlorophyll apoprotein+ko01100//Metabolic pathways+ko00195//Photosynthesis;K02705//photosystem II CP43 chlorophyll apoprotein+ko01100//Metabolic pathways+ko00195//Ph…	KT033563.1 Tetrastigma hemsleyanum chloroplast, complete genome	photosystem II protein C [Salix triandra]	Photosystem II protein	[C] LSE2189 A Photosystem II protein D1/D2	Photosystem II CP43 reaction center protein OS=Cuscuta gronovii OX=35886 GN=psbC PE=3 SV=1	GO:0046872//metal ion binding;GO:0009772//photosynthetic electron transport in photosystem II;GO:0018298//protein-chromophore linkage;GO:0009535//chloroplast thylakoid membrane;GO:0016021//integral component of membrane;GO:0009523//photosystem II;GO:0016168//chlorophyll binding;GO:0018298//protein-chromophore linkage;GO:0009523//photosystem II;GO:0009523//photosystem II;GO:0009772//photosynthetic…
Unigene25212_All	ko00195//Photosynthesis	Metabolism	Energy metabolism	-0.545119	52.04	54.31	64.33	37.6	35.66	40.29	-0.545119	0.00219964	0.00015165	K02639//ferredoxin+ko00195//Photosynthesis;K02639//ferredoxin+ko00195//Photosynthesis;K02639//ferredoxin+ko00195//Photosynthesis;K02639//ferredoxin+ko00195//Photosynthesis;K02639//ferredoxin+ko00195//Photosynthesis	XM_002282481.4 PREDICTED: Vitis vinifera ferredoxin-1 (LOC100244206), mRNA	unnamed protein product, partial [Vitis vinifera]	2Fe-2S iron-sulfur cluster binding domain		Ferredoxin C 1, chloroplastic OS=Arabidopsis thaliana OX=3702 GN=FDC1 PE=1 SV=1	GO:0046872//metal ion binding;GO:0009055//electron transfer activity;GO:0009507//chloroplast;GO:0051537//2 iron, 2 sulfur cluster binding;GO:0009507//chloroplast
Unigene3118_All	ko00195//Photosynthesis;ko01100//Metabolic pathways;ko00190//Oxidative phosphorylation	Metabolism	Energy metabolism;Global and overview maps	-1.2524	17.19	15.07	14.15	6.52	6.15	6.6	-1.2524	7.38663e-22	3.83463e-24	K02112//F-type H+/Na+-transporting ATPase subunit beta [EC:7.1.2.2 7.2.2.1]+ko01100//Metabolic pathways+ko00190//Oxidative phosphorylation+ko00195//Photosynthesis;K02112//F-type H+/Na+-transporting ATPase subunit beta [EC:7.1.2.2 7.2.2.1]+ko01100//Metabolic pathways+ko00190//Oxidative phosphorylation+ko00195//Photosynthesis;K02112//F-type H+/Na+-transporting ATPase subunit beta [EC:7.1.2.2 7.2.2.…	KT033563.1 Tetrastigma hemsleyanum chloroplast, complete genome	ATP synthase CF1 beta subunit [Semiliquidambar cathayensis]	ATP synthase alpha/beta family, nucleotide-binding domain	[C] KOG1350 F0F1-type ATP synthase, beta subunit	ATP synthase subunit beta, chloroplastic OS=Vitis vinifera OX=29760 GN=atpB PE=3 SV=1	GO:0045261//proton-transporting ATP synthase complex, catalytic core F(1);GO:0009535//chloroplast thylakoid membrane;GO:0015986//ATP synthesis coupled proton transport;GO:0015986//ATP synthesis coupled proton transport;GO:0046933//proton-transporting ATP synthase activity, rotational mechanism;GO:0005524//ATP binding;GO:0009535//chloroplast thylakoid membrane;GO:0009507//chloroplast;GO:0045261//p…
Unigene32359_All	ko00195//Photosynthesis	Metabolism	Energy metabolism	-1.10362	3209.21	3211.19	3547.75	1461.43	1422.13	1662.87	-1.10362	7.22583e-46	8.66021e-49	K02638//plastocyanin+ko00195//Photosynthesis;K02638//plastocyanin+ko00195//Photosynthesis;K02638//plastocyanin+ko00195//Photosynthesis;K02638//plastocyanin+ko00195//Photosynthesis;K02638//plastocyanin+ko00195//Photosynthesis	FQ381403.1 Vitis vinifera clone SS0ABP1YL19	unnamed protein product [Coffea canephora]	Copper binding proteins, plastocyanin/azurin family	[M] LSE0601 A Pollen extensin-like protein (Pex)	Plastocyanin, chloroplastic OS=Spinacia oleracea OX=3562 GN=PETE PE=1 SV=2	GO:0005507//copper ion binding;GO:0009535//chloroplast thylakoid membrane;GO:0009055//electron transfer activity;GO:0009535//chloroplast thylakoid membrane
Unigene32485_All	ko00195//Photosynthesis;ko01100//Metabolic pathways	Metabolism	Energy metabolism;Global and overview maps	-1.02956	10.37	10.27	10.69	4.6	4.58	5.74	-1.02956	0.000235336	1.21032e-05	K02717//photosystem II oxygen-evolving enhancer protein 2+ko01100//Metabolic pathways+ko00195//Photosynthesis;K02717//photosystem II oxygen-evolving enhancer protein 2+ko01100//Metabolic pathways+ko00195//Photosynthesis;K02717//photosystem II oxygen-evolving enhancer protein 2+ko01100//Metabolic pathways+ko00195//Photosynthesis;K02717//photosystem II oxygen-evolving enhancer protein 2+ko01100//Me…	XM_002274699.3 PREDICTED: Vitis vinifera psbP domain-containing protein 2, chloroplastic (LOC100245853), transcript variant X2, mRNA	unnamed protein product, partial [Vitis vinifera]	PsbP		PsbP domain-containing protein 2, chloroplastic OS=Arabidopsis thaliana OX=3702 GN=PPD2 PE=1 SV=1	GO:0009654//photosystem II oxygen evolving complex;GO:0019898//extrinsic component of membrane;GO:0005509//calcium ion binding;GO:0009654//photosystem II oxygen evolving complex;GO:0009654//photosystem II oxygen evolving complex;GO:0015979//photosynthesis;GO:0015979//photosynthesis
Unigene32490_All	ko00195//Photosynthesis;ko01100//Metabolic pathways	Metabolism	Global and overview maps;Energy metabolism	-0.874105	1835.19	1783.94	1975.81	910.04	925.42	1158.87	-0.874105	4.56237e-16	3.86732e-18	K02701//photosystem I subunit PsaN+ko01100//Metabolic pathways+ko00195//Photosynthesis;K02701//photosystem I subunit PsaN+ko01100//Metabolic pathways+ko00195//Photosynthesis;K02701//photosystem I subunit PsaN+ko01100//Metabolic pathways+ko00195//Photosynthesis;K02701//photosystem I subunit PsaN+ko01100//Metabolic pathways+ko00195//Photosynthesis;K02701//photosystem I subunit PsaN+ko01100//Metabol…	XM_003631865.3 PREDICTED: Vitis vinifera photosystem I reaction center subunit N, chloroplastic (LOC100232935), mRNA	PREDICTED: photosystem I reaction center subunit N, chloroplastic [Vitis vinifera]	Photosystem I reaction centre subunit N (PSAN or PSI-N)		Photosystem I reaction center subunit N, chloroplastic OS=Arabidopsis thaliana OX=3702 GN=PSAN PE=1 SV=2	GO:0030093//chloroplast photosystem I;GO:0030093//chloroplast photosystem I;GO:0015979//photosynthesis;GO:0009522//photosystem I;GO:0015979//photosynthesis;GO:0009522//photosystem I;GO:0009522//photosystem I;GO:0030093//chloroplast photosystem I
Unigene3717_All	ko00195//Photosynthesis;ko00909//Sesquiterpenoid and triterpenoid biosynthesis;ko01100//Metabolic pathways	Metabolism	Energy metabolism;Global and overview maps;Metabolism of terpenoids and polyketides	-1.33157	0.93	0.82	1.67	0.48	0.45	0.37	-1.33157	0.00415538	0.000314318	K14175//(3S,6E)-nerolidol synthase [EC:4.2.3.48]+ko00909//Sesquiterpenoid and triterpenoid biosynthesis+ko01100//Metabolic pathways;K15687//E3 ubiquitin-protein ligase makorin [EC:2.3.2.27];K17541//SCY1-like protein 2;K02704//photosystem II CP47 chlorophyll apoprotein+ko01100//Metabolic pathways+ko00195//Photosynthesis	XM_022286977.1 PREDICTED: Momordica charantia uncharacterized LOC111012723 (LOC111012723), mRNA	rve domain-containing protein/RVT_3 domain-containing protein [Cephalotus follicularis]	Reverse transcriptase-like	[R] KOG0017 FOG: Transposon-encoded proteins with TYA, reverse transcriptase, integrase domains in various combinations	Vicilin-like seed storage protein At2g18540 OS=Arabidopsis thaliana OX=3702 GN=At2g18540 PE=3 SV=1	GO:0015074//DNA integration;GO:0003676//nucleic acid binding;GO:0004523//RNA-DNA hybrid ribonuclease activity;GO:0015074//DNA integration
Unigene48386_All	ko00195//Photosynthesis;ko01100//Metabolic pathways	Metabolism	Energy metabolism;Global and overview maps	-1.61657	625.72	606.66	461.42	138.96	167.98	223.33	-1.61657	1.30593e-15	1.16126e-17	K02693//photosystem I subunit IV+ko01100//Metabolic pathways+ko00195//Photosynthesis;K02693//photosystem I subunit IV+ko01100//Metabolic pathways+ko00195//Photosynthesis;K02693//photosystem I subunit IV+ko01100//Metabolic pathways+ko00195//Photosynthesis;K02693//photosystem I subunit IV+ko01100//Metabolic pathways+ko00195//Photosynthesis;K02693//photosystem I subunit IV+ko01100//Metabolic pathway…	XM_002266388.3 PREDICTED: Vitis vinifera photosystem I reaction center subunit IV B, chloroplastic (LOC100256684), mRNA	PREDICTED: photosystem I reaction center subunit IV B, chloroplastic [Vitis vinifera]	Photosystem I reaction centre subunit IV / PsaE	[TZ] KOG3671 Actin regulatory protein (Wiskott-Aldrich syndrome protein)		GO:0015979//photosynthesis;GO:0015979//photosynthesis;GO:0009538//photosystem I reaction center;GO:0009538//photosystem I reaction center;GO:0009538//photosystem I reaction center
Unigene829_All	ko01100//Metabolic pathways;ko00195//Photosynthesis	Metabolism	Global and overview maps;Energy metabolism	-0.567351	145.59	143.5	149.47	93.8	90.5	106.3	-0.567351	3.46399e-09	6.81334e-11	K08902//photosystem II Psb27 protein+ko01100//Metabolic pathways+ko00195//Photosynthesis;K08902//photosystem II Psb27 protein+ko01100//Metabolic pathways+ko00195//Photosynthesis;K08902//photosystem II Psb27 protein+ko01100//Metabolic pathways+ko00195//Photosynthesis;K08902//photosystem II Psb27 protein+ko01100//Metabolic pathways+ko00195//Photosynthesis;K08902//photosystem II Psb27 protein+ko0110…	AM440845.1 Vitis vinifera contig VV78X022493.44, whole genome shotgun sequence	PREDICTED: photosystem II repair protein PSB27-H1, chloroplastic [Vitis vinifera] >RVW46405.1 Photosystem II repair protein PSB27-H1, chloroplastic [Vitis vinifera] >RVX08566.1 Photosystem II repair protein PSB27-H1, chloroplastic [Vitis vinifera]	Photosystem II Pbs27		Photosystem II repair protein PSB27-H1, chloroplastic OS=Arabidopsis thaliana OX=3702 GN=PSB27-1 PE=1 SV=1	GO:0010207//photosystem II assembly;GO:0010207//photosystem II assembly
Unigene877_All	ko00195//Photosynthesis;ko01100//Metabolic pathways;ko00190//Oxidative phosphorylation	Metabolism	Global and overview maps;Energy metabolism	0.957938	6.44	7.28	6.42	12.04	12.99	13.82	0.957938	2.01022e-06	6.40399e-08	K02115//F-type H+-transporting ATPase subunit gamma+ko01100//Metabolic pathways+ko00190//Oxidative phosphorylation+ko00195//Photosynthesis;K02115//F-type H+-transporting ATPase subunit gamma+ko01100//Metabolic pathways+ko00190//Oxidative phosphorylation+ko00195//Photosynthesis;K02115//F-type H+-transporting ATPase subunit gamma+ko01100//Metabolic pathways+ko00190//Oxidative phosphorylation+ko0019…	XM_002278082.3 PREDICTED: Vitis vinifera ATP synthase gamma chain 1, chloroplastic (LOC100258958), mRNA	PREDICTED: ATP synthase gamma chain 1, chloroplastic [Vitis vinifera]	ATP synthase	[C] KOG1531 F0F1-type ATP synthase, gamma subunit	ATP synthase gamma chain 1, chloroplastic OS=Arabidopsis thaliana OX=3702 GN=ATPC1 PE=1 SV=1	GO:0045261//proton-transporting ATP synthase complex, catalytic core F(1);GO:0015986//ATP synthesis coupled proton transport;GO:0015986//ATP synthesis coupled proton transport;GO:0015986//ATP synthesis coupled proton transport;GO:0046933//proton-transporting ATP synthase activity, rotational mechanism;GO:0046933//proton-transporting ATP synthase activity, rotational mechanism;GO:0045261//proton-t…
Unigene961_All	ko01100//Metabolic pathways;ko00195//Photosynthesis	Metabolism	Energy metabolism;Global and overview maps	-0.861487	1910.34	1919.93	1942.12	1012.31	1013.68	1106.06	-0.861487	4.40927e-40	7.45802e-43	K02717//photosystem II oxygen-evolving enhancer protein 2+ko01100//Metabolic pathways+ko00195//Photosynthesis;K02717//photosystem II oxygen-evolving enhancer protein 2+ko01100//Metabolic pathways+ko00195//Photosynthesis;K02717//photosystem II oxygen-evolving enhancer protein 2+ko01100//Metabolic pathways+ko00195//Photosynthesis;K02717//photosystem II oxygen-evolving enhancer protein 2+ko01100//Me…	XM_002283012.4 PREDICTED: Vitis vinifera probable oxygen-evolving enhancer protein 2 (PSBP1), transcript variant X1, mRNA	PREDICTED: oxygen-evolving enhancer protein 2, chloroplastic isoform X1 [Vitis vinifera] >CAN60827.1 hypothetical protein VITISV_001116 [Vitis vinifera]	PsbP	[T] KOG1187 Serine/threonine protein kinase	Oxygen-evolving enhancer protein 2, chloroplastic OS=Pisum sativum OX=3888 GN=PSBP PE=1 SV=1	GO:0009654//photosystem II oxygen evolving complex;GO:0015979//photosynthesis;GO:0005509//calcium ion binding;GO:0015979//photosynthesis;GO:0019898//extrinsic component of membrane;GO:0009654//photosystem II oxygen evolving complex;GO:0009654//photosystem II oxygen evolving complex
