# Supplementary material for: Nitric Oxide Crosstalk With Phytohormone Is Involved in Enhancing Photosynthesis of Tetrastigma hemsleyanum for Photovoltaic Adaptation
Source: Front Plant Sci. 2022 Mar 9;13:852956. doi: 10.3389/fpls.2022.852956 (PMC8959772; doi:10.3389/fpls.2022.852956)
Supplement: Supplementary Table 3 — All differentially expressed genes (DEGs) encoding multiple well-known proteins or enzymes in the chlorophyll and photosystem biosynthesis and metabolism pathway between GZ vs. GF group. [file Table_3.XLSX]

## Sheet: Sheet1
Gene ID	Pathway Name	Level 1	Level 2	log2(GF/CK)	CK1 FPKM	CK2 FPKM	CK3 FPKM	GF1 FPKM	GF2 FPKM	GF3 FPKM	log2(GF/CK)	Qvalue(CK-vs-GF)	Pvalue(CK-vs-GF)	Kegg Orthology	Nt	Nr	Pfam	Kog	Swissprot	GO
CL5676.Contig2_All	ko01100//Metabolic pathways;ko00195//Photosynthesis	Metabolism	Global and overview maps;Energy metabolism	-0.875613	1307.77	1380.25	1654.37	645.04	724.03	949.18	-0.875613	7.26183e-08	1.78278e-09	K02695//photosystem I subunit VI+ko01100//Metabolic pathways+ko00195//Photosynthesis;K02695//photosystem I subunit VI+ko01100//Metabolic pathways+ko00195//Photosynthesis;K02695//photosystem I subunit VI+ko01100//Metabolic pathways+ko00195//Photosynthesis;K02695//photosystem I subunit VI+ko01100//Metabolic pathways+ko00195//Photosynthesis	XM_002284460.3 PREDICTED: Vitis vinifera photosystem I reaction center subunit VI, chloroplastic (LOC100241224), mRNA	PREDICTED: photosystem I reaction center subunit VI, chloroplastic [Vitis vinifera] >CAN78973.1 hypothetical protein VITISV_006187 [Vitis vinifera] >CBI36127.3 unnamed protein product, partial [Vitis vinifera]	Photosystem I reaction centre subunit VI		Photosystem I reaction center subunit VI, chloroplastic OS=Spinacia oleracea OX=3562 GN=PSAH PE=1 SV=1	GO:0015979//photosynthesis;GO:0009535//chloroplast thylakoid membrane;GO:0009535//chloroplast thylakoid membrane;GO:0009538//photosystem I reaction center;GO:0015979//photosynthesis;GO:0009538//photosystem I reaction center;GO:0009538//photosystem I reaction center
CL5951.Contig4_All	ko00195//Photosynthesis;ko01100//Metabolic pathways	Metabolism	Global and overview maps;Energy metabolism	-0.500719	1372.21	1594.36	1747.95	815.51	1143.35	1278.99	-0.500719	0.0238895	0.00248357	K02721//photosystem II PsbW protein+ko01100//Metabolic pathways+ko00195//Photosynthesis;K02721//photosystem II PsbW protein+ko01100//Metabolic pathways+ko00195//Photosynthesis;K02721//photosystem II PsbW protein+ko01100//Metabolic pathways+ko00195//Photosynthesis	XM_023665365.1 PREDICTED: Cucurbita pepo subsp. pepo photosystem II reaction center W protein, chloroplastic-like (LOC111784754), mRNA	PREDICTED: photosystem II reaction center W protein, chloroplastic [Vitis vinifera] >RVW96080.1 Photosystem II reaction center W protein, chloroplastic [Vitis vinifera] >CBI35208.3 unnamed protein product, partial [Vitis vinifera]	Photosystem II reaction centre W protein (PsbW)		Photosystem II reaction center W protein, chloroplastic OS=Spinacia oleracea OX=3562 GN=psbW PE=1 SV=1	GO:0009535//chloroplast thylakoid membrane;GO:0009535//chloroplast thylakoid membrane;GO:0042549//photosystem II stabilization;GO:0009507//chloroplast;GO:0042549//photosystem II stabilization;GO:0009523//photosystem II;GO:0015979//photosynthesis;GO:0015979//photosynthesis;GO:0009507//chloroplast;GO:0009523//photosystem II;GO:0016021//integral component of membrane;GO:0042549//photosystem II stabi…
CL5951.Contig6_All	ko00195//Photosynthesis;ko01100//Metabolic pathways	Metabolism	Global and overview maps;Energy metabolism	-2.11091	61.54	72.72	55.96	11.47	11.89	19.15	-2.11091	3.21083e-18	2.1972e-20	K02721//photosystem II PsbW protein+ko01100//Metabolic pathways+ko00195//Photosynthesis;K02721//photosystem II PsbW protein+ko01100//Metabolic pathways+ko00195//Photosynthesis;K02721//photosystem II PsbW protein+ko01100//Metabolic pathways+ko00195//Photosynthesis;K02721//photosystem II PsbW protein+ko01100//Metabolic pathways+ko00195//Photosynthesis	XM_023665365.1 PREDICTED: Cucurbita pepo subsp. pepo photosystem II reaction center W protein, chloroplastic-like (LOC111784754), mRNA	Photosystem II reaction center W protein, chloroplastic [Vitis vinifera]	Photosystem II reaction centre W protein (PsbW)		Photosystem II reaction center W protein, chloroplastic OS=Spinacia oleracea OX=3562 GN=psbW PE=1 SV=1	GO:0009507//chloroplast;GO:0009523//photosystem II;GO:0015979//photosynthesis;GO:0009523//photosystem II;GO:0009535//chloroplast thylakoid membrane;GO:0042549//photosystem II stabilization;GO:0042549//photosystem II stabilization;GO:0009535//chloroplast thylakoid membrane;GO:0042549//photosystem II stabilization;GO:0015979//photosynthesis;GO:0009523//photosystem II;GO:0009507//chloroplast;GO:0016…
CL6290.Contig9_All	ko01100//Metabolic pathways;ko00195//Photosynthesis	Metabolism	Global and overview maps;Energy metabolism	-4.06375	1.81	1.14	0.25	0	0.01	0	-4.06375	0.000102051	4.76511e-06	K02717//photosystem II oxygen-evolving enhancer protein 2+ko01100//Metabolic pathways+ko00195//Photosynthesis;K02717//photosystem II oxygen-evolving enhancer protein 2+ko01100//Metabolic pathways+ko00195//Photosynthesis;K02717//photosystem II oxygen-evolving enhancer protein 2+ko01100//Metabolic pathways+ko00195//Photosynthesis;K02717//photosystem II oxygen-evolving enhancer protein 2+ko01100//Me…	XM_002284220.4 PREDICTED: Vitis vinifera putative oxygen evolving enhancer protein (PSBP2), mRNA	psbP-like protein 1, chloroplastic isoform X1 [Amborella trichopoda] >XP_020522837.1 psbP-like protein 1, chloroplastic isoform X1 [Amborella trichopoda]	PsbP		PsbP-like protein 1, chloroplastic OS=Arabidopsis thaliana OX=3702 GN=PPL1 PE=1 SV=1	GO:0015979//photosynthesis;GO:0019898//extrinsic component of membrane;GO:0015979//photosynthesis;GO:0005509//calcium ion binding;GO:0009654//photosystem II oxygen evolving complex;GO:0009654//photosystem II oxygen evolving complex;GO:0009654//photosystem II oxygen evolving complex
CL6684.Contig3_All	ko01100//Metabolic pathways;ko00195//Photosynthesis	Metabolism	Energy metabolism;Global and overview maps	-1.0516	847.91	785.43	795.09	439.02	295.17	419.86	-1.0516	6.84914e-13	8.31467e-15	K02693//photosystem I subunit IV+ko01100//Metabolic pathways+ko00195//Photosynthesis;K02693//photosystem I subunit IV+ko01100//Metabolic pathways+ko00195//Photosynthesis;K02693//photosystem I subunit IV+ko01100//Metabolic pathways+ko00195//Photosynthesis;K02693//photosystem I subunit IV+ko01100//Metabolic pathways+ko00195//Photosynthesis;K02693//photosystem I subunit IV+ko01100//Metabolic pathway…	XM_002266388.3 PREDICTED: Vitis vinifera photosystem I reaction center subunit IV B, chloroplastic (LOC100256684), mRNA	PREDICTED: photosystem I reaction center subunit IV B, chloroplastic [Vitis vinifera]	Photosystem I reaction centre subunit IV / PsaE	[TZ] KOG3671 Actin regulatory protein (Wiskott-Aldrich syndrome protein)	Photosystem I reaction center subunit IV B, chloroplastic OS=Nicotiana sylvestris OX=4096 GN=PSAEB PE=1 SV=1	GO:0015979//photosynthesis;GO:0009538//photosystem I reaction center;GO:0009538//photosystem I reaction center;GO:0009538//photosystem I reaction center;GO:0015979//photosynthesis
CL6684.Contig4_All	ko00195//Photosynthesis;ko01100//Metabolic pathways	Metabolism	Global and overview maps;Energy metabolism	-0.935261	385.01	402.41	423.89	143.76	210.57	262.87	-0.935261	1.75503e-05	6.78014e-07	K02693//photosystem I subunit IV+ko01100//Metabolic pathways+ko00195//Photosynthesis;K02693//photosystem I subunit IV+ko01100//Metabolic pathways+ko00195//Photosynthesis;K02693//photosystem I subunit IV+ko01100//Metabolic pathways+ko00195//Photosynthesis;K02693//photosystem I subunit IV+ko01100//Metabolic pathways+ko00195//Photosynthesis;K02693//photosystem I subunit IV+ko01100//Metabolic pathway…	XM_002266388.3 PREDICTED: Vitis vinifera photosystem I reaction center subunit IV B, chloroplastic (LOC100256684), mRNA	PREDICTED: photosystem I reaction center subunit IV B, chloroplastic [Vitis vinifera]	Photosystem I reaction centre subunit IV / PsaE	[TZ] KOG1922 Rho GTPase effector BNI1 and related formins	Formin-like protein 14 OS=Arabidopsis thaliana OX=3702 GN=FH14 PE=3 SV=3	GO:0015979//photosynthesis;GO:0009538//photosystem I reaction center;GO:0009538//photosystem I reaction center;GO:0009538//photosystem I reaction center;GO:0015979//photosynthesis
CL7304.Contig2_All	ko01100//Metabolic pathways;ko00195//Photosynthesis	Metabolism	Energy metabolism;Global and overview maps	-1.24566	6.73	7.25	6.19	2.41	2.27	3.65	-1.24566	1.48834e-05	5.6549e-07	K02694//photosystem I subunit III+ko01100//Metabolic pathways+ko00195//Photosynthesis;K02694//photosystem I subunit III+ko01100//Metabolic pathways+ko00195//Photosynthesis;K02694//photosystem I subunit III+ko01100//Metabolic pathways+ko00195//Photosynthesis;K02694//photosystem I subunit III+ko01100//Metabolic pathways+ko00195//Photosynthesis;K02694//photosystem I subunit III+ko01100//Metabolic pa…	XM_003634905.2 PREDICTED: Vitis vinifera photosystem I reaction center subunit III, chloroplastic (LOC100247987), mRNA	PREDICTED: photosystem I reaction center subunit III, chloroplastic [Vitis vinifera]	Photosystem I reaction centre subunit III		Photosystem I reaction center subunit III, chloroplastic OS=Spinacia oleracea OX=3562 GN=PSAF PE=1 SV=1	GO:0015979//photosynthesis;GO:0009535//chloroplast thylakoid membrane;GO:0009941//chloroplast envelope;GO:0009538//photosystem I reaction center;GO:0009941//chloroplast envelope;GO:0010287//plastoglobule;GO:0009538//photosystem I reaction center;GO:0015979//photosynthesis;GO:0016192//vesicle-mediated transport;GO:0009538//photosystem I reaction center;GO:0006886//intracellular protein transport;G…
CL7304.Contig3_All	ko00195//Photosynthesis;ko01100//Metabolic pathways	Metabolism	Global and overview maps;Energy metabolism	-0.780534	1754.97	1803.77	1934.03	889.38	1017.56	1238.78	-0.780534	6.32227e-09	1.30281e-10	K02694//photosystem I subunit III+ko01100//Metabolic pathways+ko00195//Photosynthesis;K02694//photosystem I subunit III+ko01100//Metabolic pathways+ko00195//Photosynthesis;K02694//photosystem I subunit III+ko01100//Metabolic pathways+ko00195//Photosynthesis;K02694//photosystem I subunit III+ko01100//Metabolic pathways+ko00195//Photosynthesis;K02694//photosystem I subunit III+ko01100//Metabolic pa…	XM_003634905.2 PREDICTED: Vitis vinifera photosystem I reaction center subunit III, chloroplastic (LOC100247987), mRNA	PREDICTED: photosystem I reaction center subunit III, chloroplastic [Vitis vinifera]	Photosystem I reaction centre subunit III		Photosystem I reaction center subunit III, chloroplastic OS=Spinacia oleracea OX=3562 GN=PSAF PE=1 SV=1	GO:0009941//chloroplast envelope;GO:0016192//vesicle-mediated transport;GO:0009538//photosystem I reaction center;GO:0010287//plastoglobule;GO:0016192//vesicle-mediated transport;GO:0010287//plastoglobule;GO:0006886//intracellular protein transport;GO:0006886//intracellular protein transport;GO:0009535//chloroplast thylakoid membrane;GO:0009538//photosystem I reaction center;GO:0019904//protein d…
Unigene10677_All	ko00195//Photosynthesis;ko01100//Metabolic pathways	Metabolism	Energy metabolism;Global and overview maps	-1.52206	8.39	2.99	4.04	1.45	1.88	1.81	-1.52206	0.000153428	7.51255e-06	K02689//photosystem I P700 chlorophyll a apoprotein A1+ko01100//Metabolic pathways+ko00195//Photosynthesis;K02689//photosystem I P700 chlorophyll a apoprotein A1+ko01100//Metabolic pathways+ko00195//Photosynthesis;K02689//photosystem I P700 chlorophyll a apoprotein A1+ko01100//Metabolic pathways+ko00195//Photosynthesis;K02689//photosystem I P700 chlorophyll a apoprotein A1+ko01100//Metabolic path…	KT033563.1 Tetrastigma hemsleyanum chloroplast, complete genome	'photosystem I P700 apoprotein A1 [Vicia sativa]	Photosystem I psaA/psaB protein	[C] LSE2188 A Photosystem I P700 apoprotein A2	Photosystem I P700 chlorophyll a apoprotein A1 OS=Solanum tuberosum OX=4113 GN=psaA PE=3 SV=1	GO:0015979//photosynthesis;GO:0016021//integral component of membrane;GO:0009522//photosystem I;GO:0016168//chlorophyll binding;GO:0009522//photosystem I;GO:0051539//4 iron, 4 sulfur cluster binding;GO:0000287//magnesium ion binding;GO:0009522//photosystem I;GO:0009535//chloroplast thylakoid membrane;GO:0018298//protein-chromophore linkage;GO:0018298//protein-chromophore linkage;GO:0009535//chlor…
Unigene1219_All	ko00195//Photosynthesis;ko01100//Metabolic pathways	Metabolism	Energy metabolism;Global and overview maps	-0.699824	728.98	695.74	733.09	439.85	393.92	474.56	-0.699824	1.18828e-18	7.84438e-21	K02723//photosystem II PsbY protein+ko01100//Metabolic pathways+ko00195//Photosynthesis;K02723//photosystem II PsbY protein+ko01100//Metabolic pathways+ko00195//Photosynthesis;K02723//photosystem II PsbY protein+ko01100//Metabolic pathways+ko00195//Photosynthesis;K02723//photosystem II PsbY protein+ko01100//Metabolic pathways+ko00195//Photosynthesis;K02723//photosystem II PsbY protein+ko01100//Me…	AM437392.1 Vitis vinifera, whole genome shotgun sequence, contig VV78X129406.19, clone ENTAV 115	PREDICTED: photosystem II core complex proteins psbY, chloroplastic [Vitis vinifera] >RVW74323.1 Photosystem II core complex proteins psbY, chloroplastic [Vitis vinifera]	Photosystem II protein Y (PsbY)		Photosystem II core complex proteins psbY, chloroplastic OS=Arabidopsis thaliana OX=3702 GN=PSBY PE=2 SV=1	GO:0009523//photosystem II;GO:0009523//photosystem II;GO:0045454//cell redox homeostasis;GO:0030145//manganese ion binding;GO:0016021//integral component of membrane;GO:0045454//cell redox homeostasis;GO:0015979//photosynthesis;GO:0009523//photosystem II;GO:0009534//chloroplast thylakoid;GO:0045454//cell redox homeostasis;GO:0009534//chloroplast thylakoid;GO:0015979//photosynthesis
Unigene19876_All	ko00195//Photosynthesis;ko01100//Metabolic pathways	Metabolism	Energy metabolism;Global and overview maps	-0.591343	2206.11	2314.39	2554.98	1577.54	1496.1	1537.41	-0.591343	3.58705e-14	3.72358e-16	K02692//photosystem I subunit II+ko01100//Metabolic pathways+ko00195//Photosynthesis;K02692//photosystem I subunit II+ko01100//Metabolic pathways+ko00195//Photosynthesis;K02692//photosystem I subunit II+ko01100//Metabolic pathways+ko00195//Photosynthesis;K02692//photosystem I subunit II+ko01100//Metabolic pathways+ko00195//Photosynthesis;K02692//photosystem I subunit II+ko01100//Metabolic pathway…	AM424418.2 Vitis vinifera contig VV78X190210.11, whole genome shotgun sequence	PREDICTED: photosystem I reaction center subunit II, chloroplastic [Vitis vinifera] >RVX21985.1 Photosystem I reaction center subunit II, chloroplastic [Vitis vinifera] >CAN62373.1 hypothetical protein VITISV_036477 [Vitis vinifera]	PsaD		Photosystem I reaction center subunit II, chloroplastic OS=Nicotiana sylvestris OX=4096 GN=psaD PE=2 SV=1	GO:0015979//photosynthesis;GO:0009538//photosystem I reaction center;GO:0015979//photosynthesis;GO:0009538//photosystem I reaction center;GO:0009538//photosystem I reaction center
Unigene22534_All	ko01100//Metabolic pathways;ko00195//Photosynthesis	Metabolism	Energy metabolism;Global and overview maps	0.607332	401.06	427.88	434.48	589.37	604.37	705.18	0.607332	5.12645e-10	8.97335e-12	K03542//photosystem II 22kDa protein+ko01100//Metabolic pathways+ko00195//Photosynthesis;K03542//photosystem II 22kDa protein+ko01100//Metabolic pathways+ko00195//Photosynthesis;K03542//photosystem II 22kDa protein+ko01100//Metabolic pathways+ko00195//Photosynthesis;K03542//photosystem II 22kDa protein+ko01100//Metabolic pathways+ko00195//Photosynthesis;K03542//photosystem II 22kDa protein+ko0110…	XM_002285821.3 PREDICTED: Vitis vinifera photosystem II 22 kDa protein, chloroplastic (LOC100245393), mRNA	Photosystem II 22 kDa protein, chloroplastic [Vitis vinifera]	Chlorophyll A-B binding protein		Photosystem II 22 kDa protein, chloroplastic OS=Nicotiana tabacum OX=4097 GN=PSBS PE=2 SV=1	GO:0009507//chloroplast;GO:0009507//chloroplast;GO:0009535//chloroplast thylakoid membrane;GO:0016021//integral component of membrane;GO:0009535//chloroplast thylakoid membrane
Unigene22609_All	ko00195//Photosynthesis;ko01100//Metabolic pathways	Metabolism	Energy metabolism;Global and overview maps	-0.822323	13.93	13.87	9.68	7.8	6.54	6.41	-0.822323	0.00670041	0.000546657	K02712//photosystem II PsbK protein+ko01100//Metabolic pathways+ko00195//Photosynthesis;K02712//photosystem II PsbK protein+ko01100//Metabolic pathways+ko00195//Photosynthesis;K02712//photosystem II PsbK protein+ko01100//Metabolic pathways+ko00195//Photosynthesis;K02712//photosystem II PsbK protein+ko01100//Metabolic pathways+ko00195//Photosynthesis;K02712//photosystem II PsbK protein+ko01100//Me…	KT033563.1 Tetrastigma hemsleyanum chloroplast, complete genome	psbK [Jatropha curcas] >ACN72675.1 psbK [Jatropha curcas] >QJQ26705.1 photosystem II protein K [Croton laevigatus]			Photosystem II reaction center protein K OS=Vitis vinifera OX=29760 GN=psbK PE=3 SV=1	GO:0015979//photosynthesis;GO:0009535//chloroplast thylakoid membrane;GO:0009535//chloroplast thylakoid membrane;GO:0009507//chloroplast;GO:0016021//integral component of membrane;GO:0015979//photosynthesis;GO:0009539//photosystem II reaction center;GO:0009539//photosystem II reaction center;GO:0009507//chloroplast;GO:0009539//photosystem II reaction center
Unigene24432_All	ko00195//Photosynthesis;ko01100//Metabolic pathways	Metabolism	Energy metabolism;Global and overview maps	-1.78028	14.25	9.04	7.74	2.25	2.88	3.65	-1.78028	1.05834e-09	1.94049e-11	K02705//photosystem II CP43 chlorophyll apoprotein+ko01100//Metabolic pathways+ko00195//Photosynthesis;K02705//photosystem II CP43 chlorophyll apoprotein+ko01100//Metabolic pathways+ko00195//Photosynthesis;K02705//photosystem II CP43 chlorophyll apoprotein+ko01100//Metabolic pathways+ko00195//Photosynthesis;K02705//photosystem II CP43 chlorophyll apoprotein+ko01100//Metabolic pathways+ko00195//Ph…	KT033563.1 Tetrastigma hemsleyanum chloroplast, complete genome	photosystem II protein C [Salix triandra]	Photosystem II protein	[C] LSE2189 A Photosystem II protein D1/D2	Photosystem II CP43 reaction center protein OS=Cuscuta gronovii OX=35886 GN=psbC PE=3 SV=1	GO:0046872//metal ion binding;GO:0009772//photosynthetic electron transport in photosystem II;GO:0018298//protein-chromophore linkage;GO:0009535//chloroplast thylakoid membrane;GO:0016021//integral component of membrane;GO:0009523//photosystem II;GO:0016168//chlorophyll binding;GO:0018298//protein-chromophore linkage;GO:0009523//photosystem II;GO:0009523//photosystem II;GO:0009772//photosynthetic…
Unigene32490_All	ko00195//Photosynthesis;ko01100//Metabolic pathways	Metabolism	Global and overview maps;Energy metabolism	-0.874105	1835.19	1783.94	1975.81	910.04	925.42	1158.87	-0.874105	4.56237e-16	3.86732e-18	K02701//photosystem I subunit PsaN+ko01100//Metabolic pathways+ko00195//Photosynthesis;K02701//photosystem I subunit PsaN+ko01100//Metabolic pathways+ko00195//Photosynthesis;K02701//photosystem I subunit PsaN+ko01100//Metabolic pathways+ko00195//Photosynthesis;K02701//photosystem I subunit PsaN+ko01100//Metabolic pathways+ko00195//Photosynthesis;K02701//photosystem I subunit PsaN+ko01100//Metabol…	XM_003631865.3 PREDICTED: Vitis vinifera photosystem I reaction center subunit N, chloroplastic (LOC100232935), mRNA	PREDICTED: photosystem I reaction center subunit N, chloroplastic [Vitis vinifera]	Photosystem I reaction centre subunit N (PSAN or PSI-N)		Photosystem I reaction center subunit N, chloroplastic OS=Arabidopsis thaliana OX=3702 GN=PSAN PE=1 SV=2	GO:0030093//chloroplast photosystem I;GO:0030093//chloroplast photosystem I;GO:0015979//photosynthesis;GO:0009522//photosystem I;GO:0015979//photosynthesis;GO:0009522//photosystem I;GO:0009522//photosystem I;GO:0030093//chloroplast photosystem I
Unigene48386_All	ko00195//Photosynthesis;ko01100//Metabolic pathways	Metabolism	Energy metabolism;Global and overview maps	-1.61657	625.72	606.66	461.42	138.96	167.98	223.33	-1.61657	1.30593e-15	1.16126e-17	K02693//photosystem I subunit IV+ko01100//Metabolic pathways+ko00195//Photosynthesis;K02693//photosystem I subunit IV+ko01100//Metabolic pathways+ko00195//Photosynthesis;K02693//photosystem I subunit IV+ko01100//Metabolic pathways+ko00195//Photosynthesis;K02693//photosystem I subunit IV+ko01100//Metabolic pathways+ko00195//Photosynthesis;K02693//photosystem I subunit IV+ko01100//Metabolic pathway…	XM_002266388.3 PREDICTED: Vitis vinifera photosystem I reaction center subunit IV B, chloroplastic (LOC100256684), mRNA	PREDICTED: photosystem I reaction center subunit IV B, chloroplastic [Vitis vinifera]	Photosystem I reaction centre subunit IV / PsaE	[TZ] KOG3671 Actin regulatory protein (Wiskott-Aldrich syndrome protein)		GO:0015979//photosynthesis;GO:0015979//photosynthesis;GO:0009538//photosystem I reaction center;GO:0009538//photosystem I reaction center;GO:0009538//photosystem I reaction center
Unigene829_All	ko01100//Metabolic pathways;ko00195//Photosynthesis	Metabolism	Global and overview maps;Energy metabolism	-0.567351	145.59	143.5	149.47	93.8	90.5	106.3	-0.567351	3.46399e-09	6.81334e-11	K08902//photosystem II Psb27 protein+ko01100//Metabolic pathways+ko00195//Photosynthesis;K08902//photosystem II Psb27 protein+ko01100//Metabolic pathways+ko00195//Photosynthesis;K08902//photosystem II Psb27 protein+ko01100//Metabolic pathways+ko00195//Photosynthesis;K08902//photosystem II Psb27 protein+ko01100//Metabolic pathways+ko00195//Photosynthesis;K08902//photosystem II Psb27 protein+ko0110…	AM440845.1 Vitis vinifera contig VV78X022493.44, whole genome shotgun sequence	PREDICTED: photosystem II repair protein PSB27-H1, chloroplastic [Vitis vinifera] >RVW46405.1 Photosystem II repair protein PSB27-H1, chloroplastic [Vitis vinifera] >RVX08566.1 Photosystem II repair protein PSB27-H1, chloroplastic [Vitis vinifera]	Photosystem II Pbs27		Photosystem II repair protein PSB27-H1, chloroplastic OS=Arabidopsis thaliana OX=3702 GN=PSB27-1 PE=1 SV=1	GO:0010207//photosystem II assembly;GO:0010207//photosystem II assembly
