# Supplementary material for: Nitric Oxide Crosstalk With Phytohormone Is Involved in Enhancing Photosynthesis of Tetrastigma hemsleyanum for Photovoltaic Adaptation
Source: Front Plant Sci. 2022 Mar 9;13:852956. doi: 10.3389/fpls.2022.852956 (PMC8959772; doi:10.3389/fpls.2022.852956)
Supplement: Supplementary Table 4 — All DEGs encoding proteins involved in photosystem I (PS I) and photosystem II (PS II) reaction center between GZ vs. GF group. [file Table_4.csv]

Gene ID	Pathway Name	Level 1	Level 2	log2(GF/CK)	CK1 FPKM	CK2 FPKM	CK3 FPKM	GF1 FPKM	GF2 FPKM	GF3 FPKM	Kegg Orthology	Nt	Nr	Pfam	Kog	Swissprot	GO
CL10007.Contig1_All	ko04075//Plant hormone signal transduction	Environmental Information Processing	Signal transduction	3.296385201	0	0	0	0.6	0.96	0.67	K14431//transcription factor TGA+ko04075//Plant hormone signal transduction;K14431//transcription factor TGA+ko04075//Plant hormone signal transduction;K14431//transcription factor TGA+ko04075//Plant hormone signal transduction;K14431//transcription factor TGA+ko04075//Plant hormone signal transduction;K14431//transcription factor TGA+ko04075//Plant hormone signal transduction	XM_019220752.1 PREDICTED: Vitis vinifera transcription factor TGA2.2 (LOC100258619), transcript variant X2, mRNA	PREDICTED: transcription factor TGA2.2 isoform X1 [Vitis vinifera] >XP_019076297.1 PREDICTED: transcription factor TGA2.2 isoform X1 [Vitis vinifera] >CBI28327.3 unnamed protein product, partial [Vitis vinifera]	bZIP transcription factor	[K] LSE0395 A Predicted transcription factor	Transcription factor TGA9 OS=Arabidopsis thaliana OX=3702 GN=TGA9 PE=1 SV=1	GO:0003700//DNA-binding transcription factor activity;GO:0043565//sequence-specific DNA binding;GO:0006351//transcription, DNA-templated;GO:0006351//transcription, DNA-templated
CL10032.Contig1_All	ko04075//Plant hormone signal transduction	Environmental Information Processing	Signal transduction	-0.721923216	48.89	55.45	46.35	33.14	30.61	26.5	K14432//ABA responsive element binding factor+ko04075//Plant hormone signal transduction;K14432//ABA responsive element binding factor+ko04075//Plant hormone signal transduction;K14432//ABA responsive element binding factor+ko04075//Plant hormone signal transduction;K14432//ABA responsive element binding factor+ko04075//Plant hormone signal transduction;K14432//ABA responsive element binding fact…	XM_002264810.4 PREDICTED: Vitis vinifera uncharacterized LOC100250980 (LOC100250980), mRNA	PREDICTED: uncharacterized protein LOC100250980 [Vitis vinifera] >CBI36343.3 unnamed protein product, partial [Vitis vinifera]	Domain of unknown function (DUF4164)
CL10039.Contig10_All	ko04075//Plant hormone signal transduction	Environmental Information Processing	Signal transduction	1.30558431	150.97	143.59	149.51	412.69	356.81	313.35	K14493//gibberellin receptor GID1 [EC:3.-.-.-]+ko04075//Plant hormone signal transduction	AM452234.1 Vitis vinifera contig VV79X001316.3, whole genome shotgun sequence	PREDICTED: carboxylesterase 1-like [Vitis vinifera]	alpha/beta hydrolase fold	[V] KOG1515 Arylacetamide deacetylase	Carboxylesterase 1 OS=Actinidia eriantha OX=165200 GN=CXE1 PE=1 SV=1	GO:0009056//catabolic process;GO:0016787//hydrolase activity
CL10039.Contig11_All	ko04075//Plant hormone signal transduction	Environmental Information Processing	Signal transduction	0.453829549	37.17	48.73	50.46	58.32	62.25	63.44	K14493//gibberellin receptor GID1 [EC:3.-.-.-]+ko04075//Plant hormone signal transduction	AM452234.1 Vitis vinifera contig VV79X001316.3, whole genome shotgun sequence	PREDICTED: carboxylesterase 1-like [Vitis vinifera]	alpha/beta hydrolase fold	[V] KOG1515 Arylacetamide deacetylase	Carboxylesterase 1 OS=Actinidia eriantha OX=165200 GN=CXE1 PE=1 SV=1	GO:0009056//catabolic process;GO:0016787//hydrolase activity
CL10039.Contig2_All	ko04075//Plant hormone signal transduction	Environmental Information Processing	Signal transduction	-0.855768705	2.72	2.85	3.92	1.73	1.29	2.12	K14493//gibberellin receptor GID1 [EC:3.-.-.-]+ko04075//Plant hormone signal transduction	AM452234.1 Vitis vinifera contig VV79X001316.3, whole genome shotgun sequence	PREDICTED: carboxylesterase 1-like [Vitis vinifera]	alpha/beta hydrolase fold	[V] KOG1515 Arylacetamide deacetylase	Carboxylesterase 1 OS=Actinidia eriantha OX=165200 GN=CXE1 PE=1 SV=1	GO:0016787//hydrolase activity;GO:0009056//catabolic process
CL10039.Contig3_All	ko04075//Plant hormone signal transduction	Environmental Information Processing	Signal transduction	1.888180693	4.38	3.83	4.15	19.96	13.88	12.29	K14493//gibberellin receptor GID1 [EC:3.-.-.-]+ko04075//Plant hormone signal transduction	AM452234.1 Vitis vinifera contig VV79X001316.3, whole genome shotgun sequence	PREDICTED: carboxylesterase 1-like [Vitis vinifera]	alpha/beta hydrolase fold	[V] KOG1515 Arylacetamide deacetylase	Carboxylesterase 1 OS=Actinidia eriantha OX=165200 GN=CXE1 PE=1 SV=1	GO:0009056//catabolic process;GO:0016787//hydrolase activity
CL10039.Contig9_All	ko04075//Plant hormone signal transduction	Environmental Information Processing	Signal transduction	1.223389964	8.66	7.99	7.61	23.08	18.94	14.11	K14493//gibberellin receptor GID1 [EC:3.-.-.-]+ko04075//Plant hormone signal transduction;K14493//gibberellin receptor GID1 [EC:3.-.-.-]+ko04075//Plant hormone signal transduction;K14493//gibberellin receptor GID1 [EC:3.-.-.-]+ko04075//Plant hormone signal transduction;K14493//gibberellin receptor GID1 [EC:3.-.-.-]+ko04075//Plant hormone signal transduction;K14493//gibberellin receptor GID1 [EC:3…	XM_019225966.1 PREDICTED: Vitis vinifera carboxylesterase 1-like (LOC100854535), mRNA	PREDICTED: carboxylesterase 1-like [Vitis vinifera]	alpha/beta hydrolase fold	[V] KOG1515 Arylacetamide deacetylase	Probable carboxylesterase 120 OS=Arabidopsis thaliana OX=3702 GN=CXE20 PE=2 SV=1	GO:0016787//hydrolase activity
CL10371.Contig4_All	ko04075//Plant hormone signal transduction;ko04016//MAPK signaling pathway - plant	Environmental Information Processing	Signal transduction	-0.603784667	2.17	2.32	2.03	1.47	1.36	1.41	K14509//ethylene receptor [EC:2.7.13.-]+ko04016//MAPK signaling pathway - plant+ko04075//Plant hormone signal transduction;K14509//ethylene receptor [EC:2.7.13.-]+ko04016//MAPK signaling pathway - plant+ko04075//Plant hormone signal transduction;K14509//ethylene receptor [EC:2.7.13.-]+ko04016//MAPK signaling pathway - plant+ko04075//Plant hormone signal transduction;K14509//ethylene receptor [EC:…	XM_002284471.3 PREDICTED: Vitis vinifera ethylene receptor 2 (LOC100254638), mRNA	Ethylene receptor 2 [Vitis vinifera] >RVX22335.1 Ethylene receptor 2 [Vitis vinifera]	Response regulator receiver domain	[T] KOG0519 Sensory transduction histidine kinase	Ethylene receptor 2 OS=Arabidopsis thaliana OX=3702 GN=ETR2 PE=1 SV=2	GO:0016021//integral component of membrane;GO:0051740//ethylene binding;GO:0005524//ATP binding;GO:0038199//ethylene receptor activity;GO:0000155//phosphorelay sensor kinase activity;GO:0000155//phosphorelay sensor kinase activity;GO:0046872//metal ion binding;GO:0005789//endoplasmic reticulum membrane
CL10371.Contig5_All	ko04016//MAPK signaling pathway - plant;ko04075//Plant hormone signal transduction	Environmental Information Processing	Signal transduction	-0.904709782	11.65	9.08	9.16	6.29	4.76	4.75	K14509//ethylene receptor [EC:2.7.13.-]+ko04016//MAPK signaling pathway - plant+ko04075//Plant hormone signal transduction;K14509//ethylene receptor [EC:2.7.13.-]+ko04016//MAPK signaling pathway - plant+ko04075//Plant hormone signal transduction;K14509//ethylene receptor [EC:2.7.13.-]+ko04016//MAPK signaling pathway - plant+ko04075//Plant hormone signal transduction;K14509//ethylene receptor [EC:…	XM_002284471.3 PREDICTED: Vitis vinifera ethylene receptor 2 (LOC100254638), mRNA	Ethylene receptor 2 [Vitis vinifera] >RVX22335.1 Ethylene receptor 2 [Vitis vinifera]	Response regulator receiver domain	[T] KOG0519 Sensory transduction histidine kinase	Ethylene receptor 2 OS=Arabidopsis thaliana OX=3702 GN=ETR2 PE=1 SV=2	GO:0016021//integral component of membrane;GO:0000155//phosphorelay sensor kinase activity;GO:0051740//ethylene binding;GO:0000155//phosphorelay sensor kinase activity;GO:0046872//metal ion binding;GO:0005524//ATP binding;GO:0038199//ethylene receptor activity;GO:0005789//endoplasmic reticulum membrane
CL10462.Contig1_All	ko04075//Plant hormone signal transduction;ko04016//MAPK signaling pathway - plant	Environmental Information Processing	Signal transduction	0.497613994	4.55	3.87	3.99	6.17	5.56	5.7	K14510//serine/threonine-protein kinase CTR1 [EC:2.7.11.1]+ko04016//MAPK signaling pathway - plant+ko04075//Plant hormone signal transduction;K14510//serine/threonine-protein kinase CTR1 [EC:2.7.11.1]+ko04016//MAPK signaling pathway - plant+ko04075//Plant hormone signal transduction;K14510//serine/threonine-protein kinase CTR1 [EC:2.7.11.1]+ko04016//MAPK signaling pathway - plant+ko04075//Plant h…	XM_010660397.2 PREDICTED: Vitis vinifera serine/threonine-protein kinase CTR1 (LOC100264370), transcript variant X2, mRNA	PREDICTED: serine/threonine-protein kinase CTR1 [Vitis vinifera] >XP_010658699.1 PREDICTED: serine/threonine-protein kinase CTR1 [Vitis vinifera] >XP_010658700.1 PREDICTED: serine/threonine-protein kinase CTR1 [Vitis vinifera] >XP_010658701.1 PREDICTED: serine/threonine-protein kinase CTR1 [Vitis vinifera] >CBI40217.3 unnamed protein product, partial [Vitis vinifera]	Ethylene-responsive protein kinase Le-CTR1	[T] KOG0192 Tyrosine kinase specific for activated (GTP-bound) p21cdc42Hs	Serine/threonine-protein kinase CTR1 OS=Arabidopsis thaliana OX=3702 GN=CTR1 PE=1 SV=1	GO:0004674//protein serine/threonine kinase activity;GO:0005524//ATP binding;GO:0003723//RNA binding;GO:0004672//protein kinase activity
CL10623.Contig1_All	ko04075//Plant hormone signal transduction;ko03022//Basal transcription factors	Genetic Information Processing;Environmental Information Processing	Signal transduction;Transcription	-1.452577723	23.81	27.03	31.23	10.27	9.45	9.81	K03126//transcription initiation factor TFIID subunit 12+ko03022//Basal transcription factors;K14486//auxin response factor+ko04075//Plant hormone signal transduction;K14486//auxin response factor+ko04075//Plant hormone signal transduction	XM_010656960.2 PREDICTED: Vitis vinifera mediator of RNA polymerase II transcription subunit 8 (LOC100247963), transcript variant X1, mRNA	PREDICTED: mediator of RNA polymerase II transcription subunit 8 isoform X1 [Vitis vinifera] >CBI18432.3 unnamed protein product, partial [Vitis vinifera]		[K] KOG3561 Aryl-hydrocarbon receptor nuclear translocator	Mediator of RNA polymerase II transcription subunit 8 OS=Arabidopsis thaliana OX=3702 GN=MED8 PE=1 SV=1	GO:0009909//regulation of flower development;GO:0016592//mediator complex;GO:0009909//regulation of flower development;GO:0009909//regulation of flower development;GO:0009909//regulation of flower development;GO:0009909//regulation of flower development;GO:0050832//defense response to fungus;GO:0016592//mediator complex;GO:0050832//defense response to fungus;GO:0009909//regulation of flower devel…
CL10759.Contig1_All	ko04075//Plant hormone signal transduction	Environmental Information Processing	Signal transduction	-0.682059471	35.28	33.88	39.46	21.08	22.13	23.6	K14485//transport inhibitor response 1+ko04075//Plant hormone signal transduction;K14485//transport inhibitor response 1+ko04075//Plant hormone signal transduction;K14485//transport inhibitor response 1+ko04075//Plant hormone signal transduction;K14485//transport inhibitor response 1+ko04075//Plant hormone signal transduction;K14485//transport inhibitor response 1+ko04075//Plant hormone signal tr…	XM_002269091.4 PREDICTED: Vitis vinifera protein TRANSPORT INHIBITOR RESPONSE 1 (LOC100233127), mRNA	PREDICTED: protein TRANSPORT INHIBITOR RESPONSE 1 [Vitis vinifera]	Transport inhibitor response 1 protein domain	[R] KOG1947 Leucine rich repeat proteins, some proteins contain F-box	Protein TRANSPORT INHIBITOR RESPONSE 1 OS=Arabidopsis thaliana OX=3702 GN=TIR1 PE=1 SV=2
CL10776.Contig2_All	ko00500//Starch and sucrose metabolism;ko00940//Phenylpropanoid biosynthesis;ko01100//Metabolic pathways;ko01110//Biosynthesis of secondary metabolites;ko00460//Cyanoamino acid metabolism;ko04075//Plant hormone signal transduction	Environmental Information Processing;Metabolism	Global and overview maps;Metabolism of other amino acids;Carbohydrate metabolism;Biosynthesis of other secondary metabolites;Signal transduction	-1.765684489	8.16	8.37	5.03	1.71	1.75	2.34	K01188//beta-glucosidase [EC:3.2.1.21]+ko01100//Metabolic pathways+ko00500//Starch and sucrose metabolism+ko01110//Biosynthesis of secondary metabolites+ko00460//Cyanoamino acid metabolism+ko00940//Phenylpropanoid biosynthesis;K01188//beta-glucosidase [EC:3.2.1.21]+ko01100//Metabolic pathways+ko00500//Starch and sucrose metabolism+ko01110//Biosynthesis of secondary metabolites+ko00460//Cyanoamino…	XM_003634581.3 PREDICTED: Vitis vinifera DNA-damage-repair/toleration protein DRT100 (LOC100261979), mRNA	PREDICTED: DNA-damage-repair/toleration protein DRT100 [Vitis vinifera]		[R] KOG0619 FOG: Leucine rich repeat	Polygalacturonase inhibitor OS=Pyrus communis OX=23211 GN=PGIP PE=1 SV=1	GO:0016301//kinase activity
CL10776.Contig3_All	ko00940//Phenylpropanoid biosynthesis;ko01100//Metabolic pathways;ko01110//Biosynthesis of secondary metabolites;ko04075//Plant hormone signal transduction;ko00460//Cyanoamino acid metabolism;ko00500//Starch and sucrose metabolism	Metabolism;Environmental Information Processing	Global and overview maps;Biosynthesis of other secondary metabolites;Signal transduction;Metabolism of other amino acids;Carbohydrate metabolism	-0.916017712	20.31	17.43	19.32	14.68	6.28	8.18	K01188//beta-glucosidase [EC:3.2.1.21]+ko01100//Metabolic pathways+ko00500//Starch and sucrose metabolism+ko01110//Biosynthesis of secondary metabolites+ko00460//Cyanoamino acid metabolism+ko00940//Phenylpropanoid biosynthesis;K13415//protein brassinosteroid insensitive 1 [EC:2.7.10.1 2.7.11.1]+ko04075//Plant hormone signal transduction;K13415//protein brassinosteroid insensitive 1 [EC:2.7.10.1 2…	AM469225.2 Vitis vinifera contig VV78X229295.6, whole genome shotgun sequence	PREDICTED: DNA-damage-repair/toleration protein DRT100 [Vitis vinifera]		[R] KOG0619 FOG: Leucine rich repeat	Polygalacturonase inhibitor OS=Pyrus communis OX=23211 GN=PGIP PE=1 SV=1	GO:0016301//kinase activity
CL10838.Contig2_All	ko04016//MAPK signaling pathway - plant;ko04075//Plant hormone signal transduction;ko04626//Plant-pathogen interaction	Environmental Information Processing;Organismal Systems	Signal transduction;Environmental adaptation	1.692714234	2.2	6.46	2.46	16.78	10.61	10.55	K13413//mitogen-activated protein kinase kinase 4/5 [EC:2.7.12.2]+ko04016//MAPK signaling pathway - plant+ko04626//Plant-pathogen interaction+ko04075//Plant hormone signal transduction	XM_010025623.2 PREDICTED: Eucalyptus grandis protein LIGHT-DEPENDENT SHORT HYPOCOTYLS 4 (LOC104414482), transcript variant X2, mRNA	PREDICTED: protein LIGHT-DEPENDENT SHORT HYPOCOTYLS 1 [Vitis vinifera] >RVW44234.1 Protein light-dependent short hypocotyls 1 [Vitis vinifera] >RVX05652.1 Protein light-dependent short hypocotyls 1 [Vitis vinifera]	Protein of unknown function (DUF640)	[S] LSE0408 A Uncharacterized protein	Protein LIGHT-DEPENDENT SHORT HYPOCOTYLS 1 OS=Arabidopsis thaliana OX=3702 GN=LSH1 PE=1 SV=1
CL10893.Contig1_All	ko04075//Plant hormone signal transduction	Environmental Information Processing	Signal transduction	-1.103546651	36.46	25.95	36.82	20.08	12.1	13.06	K13946//auxin influx carrier (AUX1 LAX family)+ko04075//Plant hormone signal transduction;K13946//auxin influx carrier (AUX1 LAX family)+ko04075//Plant hormone signal transduction;K13946//auxin influx carrier (AUX1 LAX family)+ko04075//Plant hormone signal transduction;K13946//auxin influx carrier (AUX1 LAX family)+ko04075//Plant hormone signal transduction;K13946//auxin influx carrier (AUX1 LAX …	XM_002279183.4 PREDICTED: Vitis vinifera auxin transporter-like protein 2 (LOC100233126), transcript variant X1, mRNA	PREDICTED: auxin transporter-like protein 2 isoform X1 [Vitis vinifera] >CBI30413.3 unnamed protein product, partial [Vitis vinifera]	Transmembrane amino acid transporter protein	[E] KOG1303 Amino acid transporters	Auxin transporter-like protein 2 OS=Medicago truncatula OX=3880 GN=LAX2 PE=2 SV=1	GO:0003333//amino acid transmembrane transport;GO:0015171//amino acid transmembrane transporter activity;GO:0005886//plasma membrane;GO:0016021//integral component of membrane;GO:0003333//amino acid transmembrane transport
CL10944.Contig2_All	ko04075//Plant hormone signal transduction	Environmental Information Processing	Signal transduction	-1.2705798	2.96	3.45	3.85	2	1.16	0.93	K14486//auxin response factor+ko04075//Plant hormone signal transduction;K14486//auxin response factor+ko04075//Plant hormone signal transduction;K14486//auxin response factor+ko04075//Plant hormone signal transduction;K14486//auxin response factor+ko04075//Plant hormone signal transduction;K14486//auxin response factor+ko04075//Plant hormone signal transduction	XM_019222626.1 PREDICTED: Vitis vinifera auxin response factor 3 (LOC100245251), transcript variant X2, mRNA	PREDICTED: auxin response factor 3 [Vitis vinifera] >XP_019078171.1 PREDICTED: auxin response factor 3 [Vitis vinifera]	B3 DNA binding domain	[TK] LSE0284 A Auxin response transcription factor	Auxin response factor 15 OS=Oryza sativa subsp. japonica OX=39947 GN=ARF15 PE=2 SV=1	GO:0006355//regulation of transcription, DNA-templated;GO:0006355//regulation of transcription, DNA-templated;GO:0009734//auxin-activated signaling pathway;GO:0005634//nucleus;GO:0003677//DNA binding;GO:0006355//regulation of transcription, DNA-templated;GO:0009734//auxin-activated signaling pathway;GO:0009734//auxin-activated signaling pathway;GO:0009734//auxin-activated signaling pathway;GO:000…
CL10944.Contig3_All	ko04075//Plant hormone signal transduction	Environmental Information Processing	Signal transduction	-0.727896747	12.53	8.2	12.43	7.84	5.68	6.2	K14486//auxin response factor+ko04075//Plant hormone signal transduction;K14486//auxin response factor+ko04075//Plant hormone signal transduction;K14486//auxin response factor+ko04075//Plant hormone signal transduction;K14486//auxin response factor+ko04075//Plant hormone signal transduction;K14486//auxin response factor+ko04075//Plant hormone signal transduction	XM_010657162.2 PREDICTED: Vitis vinifera auxin response factor 3 (LOC100245251), transcript variant X1, mRNA	PREDICTED: auxin response factor 3 [Vitis vinifera] >XP_019078171.1 PREDICTED: auxin response factor 3 [Vitis vinifera]	Auxin response factor	[TK] LSE0284 A Auxin response transcription factor	Auxin response factor 3 OS=Arabidopsis thaliana OX=3702 GN=ARF3 PE=1 SV=2	GO:0006355//regulation of transcription, DNA-templated;GO:0010158//abaxial cell fate specification;GO:0010158//abaxial cell fate specification;GO:0006355//regulation of transcription, DNA-templated;GO:0010050//vegetative phase change;GO:0005634//nucleus;GO:0009734//auxin-activated signaling pathway;GO:0009734//auxin-activated signaling pathway;GO:0006355//regulation of transcription, DNA-template…
CL10980.Contig1_All	ko04712//Circadian rhythm - plant;ko04075//Plant hormone signal transduction	Organismal Systems;Environmental Information Processing	Environmental adaptation;Signal transduction	0.474757965	23.89	23.3	26.86	31.05	35.47	34.78	K04733//interleukin-1 receptor-associated kinase 4 [EC:2.7.11.1];K04733//interleukin-1 receptor-associated kinase 4 [EC:2.7.11.1];K11253//histone H3;K12126//phytochrome-interacting factor 3+ko04712//Circadian rhythm - plant+ko04075//Plant hormone signal transduction;K16189//phytochrome-interacting factor 4+ko04075//Plant hormone signal transduction	XM_002267597.3 PREDICTED: Vitis vinifera transcription factor bHLH79 (LOC100256975), mRNA	PREDICTED: transcription factor bHLH79 [Vitis vinifera] >RVW35508.1 Transcription factor bHLH79 [Vitis vinifera]	Helix-loop-helix DNA-binding domain	[KT] LSE0107 A bHLH transcription factor	Transcription factor BHLH094 OS=Oryza sativa subsp. japonica OX=39947 GN=BHLH094 PE=1 SV=2	GO:0006355//regulation of transcription, DNA-templated;GO:0003700//DNA-binding transcription factor activity;GO:0006355//regulation of transcription, DNA-templated;GO:0006355//regulation of transcription, DNA-templated;GO:0005634//nucleus;GO:0006355//regulation of transcription, DNA-templated;GO:0005634//nucleus;GO:0046983//protein dimerization activity
CL11041.Contig2_All	ko04075//Plant hormone signal transduction	Environmental Information Processing	Signal transduction	-1.113445242	5.28	4.99	5.72	1.5	2.6	3	K14495//F-box protein GID2+ko04075//Plant hormone signal transduction;K14495//F-box protein GID2+ko04075//Plant hormone signal transduction;K14495//F-box protein GID2+ko04075//Plant hormone signal transduction	XM_002272277.4 PREDICTED: Vitis vinifera probable F-box protein At1g60180 (LOC100254563), transcript variant X1, mRNA	PREDICTED: probable F-box protein At1g60180 [Vitis vinifera] >XP_010652147.1 PREDICTED: probable F-box protein At1g60180 [Vitis vinifera]	F-box-like		F-box protein GID2 OS=Oryza sativa subsp. japonica OX=39947 GN=GID2 PE=1 SV=1	GO:0016021//integral component of membrane
CL11235.Contig1_All	ko04075//Plant hormone signal transduction	Environmental Information Processing	Signal transduction	-2.154579997	1.52	0.94	1.12	0.26	0.11	0.35	K14494//DELLA protein+ko04075//Plant hormone signal transduction;K14494//DELLA protein+ko04075//Plant hormone signal transduction;K14494//DELLA protein+ko04075//Plant hormone signal transduction;K14494//DELLA protein+ko04075//Plant hormone signal transduction;K14494//DELLA protein+ko04075//Plant hormone signal transduction	XM_002279481.4 PREDICTED: Vitis vinifera scarecrow-like protein 32 (LOC100252691), mRNA	PREDICTED: scarecrow-like protein 32 [Vitis vinifera] >RVX23489.1 Scarecrow-like protein 32 [Vitis vinifera] >CAN62656.1 hypothetical protein VITISV_023403 [Vitis vinifera]	GRAS domain family	[TK] LSE0487 A Gibberellin response modulator/Predicted transcription factor	Scarecrow-like protein 32 OS=Arabidopsis thaliana OX=3702 GN=SCL32 PE=1 SV=1	GO:0006355//regulation of transcription, DNA-templated;GO:0006355//regulation of transcription, DNA-templated;GO:0005634//nucleus;GO:0006355//regulation of transcription, DNA-templated;GO:0043565//sequence-specific DNA binding;GO:0006355//regulation of transcription, DNA-templated;GO:0005634//nucleus;GO:0003700//DNA-binding transcription factor activity
CL11235.Contig2_All	ko04075//Plant hormone signal transduction	Environmental Information Processing	Signal transduction	-1.718481035	1.55	1.64	2.35	0.45	0.51	0.59	K14494//DELLA protein+ko04075//Plant hormone signal transduction;K14494//DELLA protein+ko04075//Plant hormone signal transduction;K14494//DELLA protein+ko04075//Plant hormone signal transduction;K14494//DELLA protein+ko04075//Plant hormone signal transduction;K14494//DELLA protein+ko04075//Plant hormone signal transduction	XM_002279481.4 PREDICTED: Vitis vinifera scarecrow-like protein 32 (LOC100252691), mRNA	PREDICTED: scarecrow-like protein 32 [Vitis vinifera] >RVX23489.1 Scarecrow-like protein 32 [Vitis vinifera] >CAN62656.1 hypothetical protein VITISV_023403 [Vitis vinifera]	GRAS domain family	[TK] LSE0487 A Gibberellin response modulator/Predicted transcription factor	Scarecrow-like protein 32 OS=Arabidopsis thaliana OX=3702 GN=SCL32 PE=1 SV=1	GO:0006355//regulation of transcription, DNA-templated;GO:0006355//regulation of transcription, DNA-templated;GO:0005634//nucleus;GO:0006355//regulation of transcription, DNA-templated;GO:0005634//nucleus;GO:0043565//sequence-specific DNA binding;GO:0003700//DNA-binding transcription factor activity;GO:0006355//regulation of transcription, DNA-templated
CL11424.Contig1_All	ko04075//Plant hormone signal transduction	Environmental Information Processing	Signal transduction	-1.349638231	39.16	43.48	33.5	10.28	15.93	17.75	K14488//SAUR family protein+ko04075//Plant hormone signal transduction;K14488//SAUR family protein+ko04075//Plant hormone signal transduction;K14488//SAUR family protein+ko04075//Plant hormone signal transduction	XM_003632553.3 PREDICTED: Vitis vinifera indole-3-acetic acid-induced protein ARG7-like (LOC100854993), mRNA	hypothetical protein CK203_076959 [Vitis vinifera]	Auxin responsive protein			GO:0009733//response to auxin
CL11424.Contig2_All	ko04075//Plant hormone signal transduction	Environmental Information Processing	Signal transduction	-1.168515276	12.58	17.68	11.79	4.13	6.2	7.69	K14488//SAUR family protein+ko04075//Plant hormone signal transduction;K14488//SAUR family protein+ko04075//Plant hormone signal transduction;K14488//SAUR family protein+ko04075//Plant hormone signal transduction	XM_003632553.3 PREDICTED: Vitis vinifera indole-3-acetic acid-induced protein ARG7-like (LOC100854993), mRNA	hypothetical protein CK203_076959 [Vitis vinifera]	Auxin responsive protein			GO:0009733//response to auxin
CL11659.Contig2_All	ko04016//MAPK signaling pathway - plant;ko00904//Diterpenoid biosynthesis;ko01110//Biosynthesis of secondary metabolites;ko01100//Metabolic pathways;ko00600//Sphingolipid metabolism;ko04075//Plant hormone signal transduction	Environmental Information Processing;Metabolism	Global and overview maps;Signal transduction;Lipid metabolism;Metabolism of terpenoids and polyketides	-0.572091324	5.66	5.44	4.8	3.24	3.44	3.9	K19525//vacuolar protein sorting-associated protein 13A/C;K04125//gibberellin 2beta-dioxygenase [EC:1.14.11.13]+ko00904//Diterpenoid biosynthesis+ko01110//Biosynthesis of secondary metabolites;K12349//neutral ceramidase [EC:3.5.1.23]+ko00600//Sphingolipid metabolism+ko01100//Metabolic pathways;K02469//DNA gyrase subunit A [EC:5.99.1.3];K14513//ethylene-insensitive protein 2+ko04016//MAPK signalin…	LT594791.1 Theobroma cacao genome assembly, chromosome: IV	DNA/RNA polymerases superfamily protein [Cucumis melo var. makuwa] >TYK00929.1 DNA/RNA polymerases superfamily protein [Cucumis melo var. makuwa]	Retroviral aspartyl protease	[R] KOG0017 FOG: Transposon-encoded proteins with TYA, reverse transcriptase, integrase domains in various combinations	RNA-directed DNA polymerase homolog OS=Oenothera berteroana OX=3950 PE=4 SV=1	GO:0015074//DNA integration;GO:0015074//DNA integration;GO:0003676//nucleic acid binding;GO:0008270//zinc ion binding
CL11774.Contig12_All	ko04626//Plant-pathogen interaction;ko04075//Plant hormone signal transduction;ko04016//MAPK signaling pathway - plant	Environmental Information Processing;Organismal Systems	Signal transduction;Environmental adaptation	-1.977500553	10.99	11.67	11.73	3.66	2.48	2.13	K13416//brassinosteroid insensitive 1-associated receptor kinase 1 [EC:2.7.10.1 2.7.11.1]+ko04016//MAPK signaling pathway - plant+ko04626//Plant-pathogen interaction+ko04075//Plant hormone signal transduction;K13416//brassinosteroid insensitive 1-associated receptor kinase 1 [EC:2.7.10.1 2.7.11.1]+ko04016//MAPK signaling pathway - plant+ko04626//Plant-pathogen interaction+ko04075//Plant hormone s…	XM_002263652.3 PREDICTED: Vitis vinifera somatic embryogenesis receptor kinase 1 (LOC100259228), mRNA	PREDICTED: somatic embryogenesis receptor kinase 1-like [Juglans regia]	Leucine rich repeat N-terminal domain	[R] KOG0619 FOG: Leucine rich repeat	Leucine-rich repeat protein 1 OS=Arabidopsis thaliana OX=3702 GN=LRR1 PE=1 SV=1	GO:0009755//hormone-mediated signaling pathway;GO:0005886//plasma membrane;GO:0004674//protein serine/threonine kinase activity;GO:0009755//hormone-mediated signaling pathway;GO:0016301//kinase activity;GO:0009755//hormone-mediated signaling pathway;GO:0009755//hormone-mediated signaling pathway;GO:0009755//hormone-mediated signaling pathway
CL11774.Contig4_All	ko04016//MAPK signaling pathway - plant;ko04075//Plant hormone signal transduction;ko04626//Plant-pathogen interaction	Environmental Information Processing;Organismal Systems	Environmental adaptation;Signal transduction	-1.480533531	3.5	3.62	4.65	1.87	1.37	0.8	K13418//somatic embryogenesis receptor kinase 1 [EC:2.7.10.1 2.7.11.1];K13418//somatic embryogenesis receptor kinase 1 [EC:2.7.10.1 2.7.11.1];K13418//somatic embryogenesis receptor kinase 1 [EC:2.7.10.1 2.7.11.1];K13416//brassinosteroid insensitive 1-associated receptor kinase 1 [EC:2.7.10.1 2.7.11.1]+ko04016//MAPK signaling pathway - plant+ko04626//Plant-pathogen interaction+ko04075//Plant hormo…	XM_002263652.3 PREDICTED: Vitis vinifera somatic embryogenesis receptor kinase 1 (LOC100259228), mRNA	hypothetical protein EZV62_017297 [Acer yangbiense]	Hsp70 protein	[R] KOG0619 FOG: Leucine rich repeat	Leucine-rich repeat protein 1 OS=Oryza sativa subsp. japonica OX=39947 GN=LRR1 PE=1 SV=1	GO:0005634//nucleus;GO:0008270//zinc ion binding;GO:0005634//nucleus;GO:0016740//transferase activity
CL11777.Contig1_All	ko04016//MAPK signaling pathway - plant;ko04075//Plant hormone signal transduction	Environmental Information Processing	Signal transduction	1.17105732	0.66	0.58	0.7	1.5	1.27	1.59	K17604//zinc finger SWIM domain-containing protein 3;K17604//zinc finger SWIM domain-containing protein 3;K14497//protein phosphatase 2C [EC:3.1.3.16]+ko04016//MAPK signaling pathway - plant+ko04075//Plant hormone signal transduction;K14497//protein phosphatase 2C [EC:3.1.3.16]+ko04016//MAPK signaling pathway - plant+ko04075//Plant hormone signal transduction;K14497//protein phosphatase 2C [EC:3.…	AM472196.2 Vitis vinifera contig VV78X195556.4, whole genome shotgun sequence	putative protein phosphatase 2C 8 [Vitis vinifera]	Protein phosphatase 2C	[T] KOG0698 Serine/threonine protein phosphatase	Probable protein phosphatase 2C 68 OS=Oryza sativa subsp. japonica OX=39947 GN=Os09g0325700 PE=2 SV=2	GO:0004722//protein serine/threonine phosphatase activity;GO:0008270//zinc ion binding;GO:0046872//metal ion binding
CL11777.Contig9_All	ko04075//Plant hormone signal transduction;ko04016//MAPK signaling pathway - plant	Environmental Information Processing	Signal transduction	-1.371205524	5.14	3.61	4.3	2.07	1.1	1.63	K14497//protein phosphatase 2C [EC:3.1.3.16]+ko04016//MAPK signaling pathway - plant+ko04075//Plant hormone signal transduction;K14497//protein phosphatase 2C [EC:3.1.3.16]+ko04016//MAPK signaling pathway - plant+ko04075//Plant hormone signal transduction;K14497//protein phosphatase 2C [EC:3.1.3.16]+ko04016//MAPK signaling pathway - plant+ko04075//Plant hormone signal transduction;K14497//protein…	AM472196.2 Vitis vinifera contig VV78X195556.4, whole genome shotgun sequence	unnamed protein product, partial [Vitis vinifera]	Survival motor neuron protein (SMN)	[T] KOG0698 Serine/threonine protein phosphatase	Probable protein phosphatase 2C 6 OS=Oryza sativa subsp. japonica OX=39947 GN=PP2C06 PE=1 SV=1	GO:0005829//cytosol;GO:0005634//nucleus;GO:0005634//nucleus;GO:0046872//metal ion binding;GO:0004724//magnesium-dependent protein serine/threonine phosphatase activity;GO:0004722//protein serine/threonine phosphatase activity;GO:0005829//cytosol
CL11875.Contig1_All	ko04016//MAPK signaling pathway - plant;ko04075//Plant hormone signal transduction	Environmental Information Processing	Signal transduction	1.137357981	4.19	5.25	5.23	10.4	10.32	11.28	K14498//serine/threonine-protein kinase SRK2 [EC:2.7.11.1]+ko04016//MAPK signaling pathway - plant+ko04075//Plant hormone signal transduction;K14498//serine/threonine-protein kinase SRK2 [EC:2.7.11.1]+ko04016//MAPK signaling pathway - plant+ko04075//Plant hormone signal transduction;K14498//serine/threonine-protein kinase SRK2 [EC:2.7.11.1]+ko04016//MAPK signaling pathway - plant+ko04075//Plant h…	XM_002262695.4 PREDICTED: Vitis vinifera serine/threonine-protein kinase SAPK2 (LOC100260262), mRNA	PREDICTED: serine/threonine-protein kinase SAPK2 [Vitis vinifera] >CBI33139.3 unnamed protein product, partial [Vitis vinifera]	Protein kinase domain	[T] KOG0583 Serine/threonine protein kinase	Serine/threonine-protein kinase SAPK2 OS=Oryza sativa subsp. indica OX=39946 GN=SAPK2 PE=2 SV=2	GO:0005737//cytoplasm;GO:0004674//protein serine/threonine kinase activity;GO:0005524//ATP binding;GO:0035556//intracellular signal transduction;GO:0005634//nucleus;GO:0006468//protein phosphorylation;GO:0005634//nucleus;GO:0035556//intracellular signal transduction;GO:0035556//intracellular signal transduction;GO:0035556//intracellular signal transduction;GO:0005737//cytoplasm;GO:0006468//protei…
CL11877.Contig12_All	ko04016//MAPK signaling pathway - plant;ko04075//Plant hormone signal transduction	Environmental Information Processing	Signal transduction	-1.088285883	2.42	3.27	2.96	1.05	1.23	1.68	K04733//interleukin-1 receptor-associated kinase 4 [EC:2.7.11.1];K04733//interleukin-1 receptor-associated kinase 4 [EC:2.7.11.1];K20718//LRR receptor-like serine/threonine-protein kinase ERECTA [EC:2.7.11.1]+ko04016//MAPK signaling pathway - plant;K13415//protein brassinosteroid insensitive 1 [EC:2.7.10.1 2.7.11.1]+ko04075//Plant hormone signal transduction;K20718//LRR receptor-like serine/threo…	XM_019223615.1 PREDICTED: Vitis vinifera probable leucine-rich repeat receptor-like protein kinase At5g49770 (LOC100262527), mRNA	PREDICTED: probable leucine-rich repeat receptor-like protein kinase At5g49770 [Vitis vinifera] >RVX05890.1 putative leucine-rich repeat receptor-like protein kinase [Vitis vinifera]	Protein tyrosine and serine/threonine kinase	[T] LSE0002 A Receptor protein kinase containing LRR repeats	Probable leucine-rich repeat receptor-like protein kinase At5g49770 OS=Arabidopsis thaliana OX=3702 GN=At5g49770 PE=1 SV=1	GO:0004672//protein kinase activity;GO:0004713//protein tyrosine kinase activity;GO:0016021//integral component of membrane;GO:0005524//ATP binding
CL11960.Contig14_All	ko04712//Circadian rhythm - plant;ko04075//Plant hormone signal transduction	Organismal Systems;Environmental Information Processing	Signal transduction;Environmental adaptation	-2.040709375	1.53	2.8	1.91	0.69	0	0.46	K12126//phytochrome-interacting factor 3+ko04712//Circadian rhythm - plant+ko04075//Plant hormone signal transduction;K12126//phytochrome-interacting factor 3+ko04712//Circadian rhythm - plant+ko04075//Plant hormone signal transduction;K12126//phytochrome-interacting factor 3+ko04712//Circadian rhythm - plant+ko04075//Plant hormone signal transduction;K12126//phytochrome-interacting factor 3+ko04…	XM_010661462.2 PREDICTED: Vitis vinifera transcription factor PIF3 (LOC100247781), transcript variant X1, mRNA	PREDICTED: transcription factor PIF3 isoform X1 [Vitis vinifera]		[KT] LSE0107 A bHLH transcription factor	Transcription factor PHYTOCHROME INTERACTING FACTOR-LIKE 15 OS=Oryza sativa subsp. japonica OX=39947 GN=PIL15 PE=1 SV=2	GO:0016021//integral component of membrane;GO:0046983//protein dimerization activity
CL11960.Contig2_All	ko04712//Circadian rhythm - plant;ko04075//Plant hormone signal transduction	Organismal Systems;Environmental Information Processing	Signal transduction;Environmental adaptation	-1.472917823	2.26	3.52	2.18	0.69	0.85	1.22	K12126//phytochrome-interacting factor 3+ko04712//Circadian rhythm - plant+ko04075//Plant hormone signal transduction;K12126//phytochrome-interacting factor 3+ko04712//Circadian rhythm - plant+ko04075//Plant hormone signal transduction;K12126//phytochrome-interacting factor 3+ko04712//Circadian rhythm - plant+ko04075//Plant hormone signal transduction;K12126//phytochrome-interacting factor 3+ko04…	AM441676.1 Vitis vinifera contig VV78X029411.5, whole genome shotgun sequence	unnamed protein product, partial [Vitis vinifera]	Helix-loop-helix DNA-binding domain	[KT] LSE0107 A bHLH transcription factor	Transcription factor APG OS=Oryza sativa subsp. japonica OX=39947 GN=APG PE=1 SV=1	GO:0046983//protein dimerization activity
CL11960.Contig3_All	ko04712//Circadian rhythm - plant;ko04075//Plant hormone signal transduction	Environmental Information Processing;Organismal Systems	Environmental adaptation;Signal transduction	-1.213083948	2.15	2.65	2.49	1.37	0.62	1.02	K12126//phytochrome-interacting factor 3+ko04712//Circadian rhythm - plant+ko04075//Plant hormone signal transduction;K12126//phytochrome-interacting factor 3+ko04712//Circadian rhythm - plant+ko04075//Plant hormone signal transduction;K12126//phytochrome-interacting factor 3+ko04712//Circadian rhythm - plant+ko04075//Plant hormone signal transduction;K12126//phytochrome-interacting factor 3+ko04…	XM_019225066.1 PREDICTED: Vitis vinifera transcription factor PIF3 (LOC100247781), transcript variant X4, mRNA	PREDICTED: transcription factor PIF3 isoform X3 [Vitis vinifera]		[KT] LSE0107 A bHLH transcription factor	Transcription factor PIF3 OS=Arabidopsis thaliana OX=3702 GN=PIF3 PE=1 SV=1	GO:0046983//protein dimerization activity
CL11960.Contig5_All	ko04075//Plant hormone signal transduction;ko04712//Circadian rhythm - plant	Organismal Systems;Environmental Information Processing	Environmental adaptation;Signal transduction	0.37941009	7.75	7.53	8.85	10.6	9.65	10.91	K12126//phytochrome-interacting factor 3+ko04712//Circadian rhythm - plant+ko04075//Plant hormone signal transduction;K12126//phytochrome-interacting factor 3+ko04712//Circadian rhythm - plant+ko04075//Plant hormone signal transduction;K12126//phytochrome-interacting factor 3+ko04712//Circadian rhythm - plant+ko04075//Plant hormone signal transduction;K12126//phytochrome-interacting factor 3+ko04…	XM_010661462.2 PREDICTED: Vitis vinifera transcription factor PIF3 (LOC100247781), transcript variant X1, mRNA	PREDICTED: transcription factor PIF3 isoform X1 [Vitis vinifera]	Helix-loop-helix DNA-binding domain	[KT] LSE0107 A bHLH transcription factor	Transcription factor PHYTOCHROME INTERACTING FACTOR-LIKE 13 OS=Oryza sativa subsp. japonica OX=39947 GN=PIL13 PE=1 SV=1	GO:0046983//protein dimerization activity
CL11960.Contig7_All	ko04075//Plant hormone signal transduction;ko04712//Circadian rhythm - plant	Environmental Information Processing;Organismal Systems	Signal transduction;Environmental adaptation	-0.337056925	27.27	22.36	24.26	19.25	19.4	19.19	K12126//phytochrome-interacting factor 3+ko04712//Circadian rhythm - plant+ko04075//Plant hormone signal transduction;K12126//phytochrome-interacting factor 3+ko04712//Circadian rhythm - plant+ko04075//Plant hormone signal transduction;K12126//phytochrome-interacting factor 3+ko04712//Circadian rhythm - plant+ko04075//Plant hormone signal transduction;K12126//phytochrome-interacting factor 3+ko04…	XM_010661462.2 PREDICTED: Vitis vinifera transcription factor PIF3 (LOC100247781), transcript variant X1, mRNA	PREDICTED: transcription factor PIF3 isoform X1 [Vitis vinifera]	Helix-loop-helix DNA-binding domain	[KT] LSE0107 A bHLH transcription factor	Transcription factor PIF3 OS=Arabidopsis thaliana OX=3702 GN=PIF3 PE=1 SV=1	GO:0046983//protein dimerization activity
CL12090.Contig49_All	ko04075//Plant hormone signal transduction	Environmental Information Processing	Signal transduction	1.73156735	2.53	2.6	7.69	17.8	14.11	12	K14431//transcription factor TGA+ko04075//Plant hormone signal transduction;K14431//transcription factor TGA+ko04075//Plant hormone signal transduction;K14431//transcription factor TGA+ko04075//Plant hormone signal transduction;K14431//transcription factor TGA+ko04075//Plant hormone signal transduction;K14431//transcription factor TGA+ko04075//Plant hormone signal transduction	XM_010660789.2 PREDICTED: Vitis vinifera transcription factor TGA2.2 (LOC100242879), transcript variant X4, mRNA	PREDICTED: transcription factor TGA2.2 isoform X2 [Vitis vinifera] >CBI35106.3 unnamed protein product, partial [Vitis vinifera]	Seed dormancy control	[K] LSE0395 A Predicted transcription factor	Transcription factor TGA2.2 OS=Oryza sativa subsp. japonica OX=39947 GN=TGA2.2 PE=1 SV=1	GO:0006351//transcription, DNA-templated;GO:0003700//DNA-binding transcription factor activity;GO:0043565//sequence-specific DNA binding;GO:0006351//transcription, DNA-templated
CL12090.Contig51_All	ko04075//Plant hormone signal transduction	Environmental Information Processing	Signal transduction	-2.448699786	4.31	2.9	2.4	0.38	0.94	0.08	K14431//transcription factor TGA+ko04075//Plant hormone signal transduction;K14431//transcription factor TGA+ko04075//Plant hormone signal transduction;K14431//transcription factor TGA+ko04075//Plant hormone signal transduction;K14431//transcription factor TGA+ko04075//Plant hormone signal transduction;K14431//transcription factor TGA+ko04075//Plant hormone signal transduction	XM_010660789.2 PREDICTED: Vitis vinifera transcription factor TGA2.2 (LOC100242879), transcript variant X4, mRNA	PREDICTED: transcription factor TGA2.2 isoform X2 [Vitis vinifera] >CBI35106.3 unnamed protein product, partial [Vitis vinifera]	Seed dormancy control	[K] LSE0395 A Predicted transcription factor	Transcription factor TGA2.2 OS=Oryza sativa subsp. japonica OX=39947 GN=TGA2.2 PE=1 SV=1	GO:0043565//sequence-specific DNA binding;GO:0003700//DNA-binding transcription factor activity;GO:0006351//transcription, DNA-templated;GO:0006351//transcription, DNA-templated
CL12115.Contig1_All	ko04075//Plant hormone signal transduction	Environmental Information Processing	Signal transduction	-1.04571546	21.85	20.54	22.2	11.11	8.8	11.09	K15168//mediator of RNA polymerase II transcription subunit 25;K14431//transcription factor TGA+ko04075//Plant hormone signal transduction;K15168//mediator of RNA polymerase II transcription subunit 25;K15168//mediator of RNA polymerase II transcription subunit 25;K09422//transcription factor MYB, plant	XM_010662199.2 PREDICTED: Vitis vinifera trihelix transcription factor GTL1 (LOC100247896), transcript variant X1, mRNA	PREDICTED: trihelix transcription factor GTL1 isoform X1 [Vitis vinifera]	Myb/SANT-like DNA-binding domain	[R] KOG1721 FOG: Zn-finger	Trihelix transcription factor GTL1 OS=Arabidopsis thaliana OX=3702 GN=GTL1 PE=1 SV=2
CL1231.Contig2_All	ko04075//Plant hormone signal transduction	Environmental Information Processing	Signal transduction	-1.004041944	3.74	3.97	3.9	2.21	1.37	1.98	K07874//Ras-related protein Rab-1A;K14493//gibberellin receptor GID1 [EC:3.-.-.-]+ko04075//Plant hormone signal transduction;K14493//gibberellin receptor GID1 [EC:3.-.-.-]+ko04075//Plant hormone signal transduction;K14493//gibberellin receptor GID1 [EC:3.-.-.-]+ko04075//Plant hormone signal transduction;K14493//gibberellin receptor GID1 [EC:3.-.-.-]+ko04075//Plant hormone signal transduction	XM_002268825.3 PREDICTED: Vitis vinifera probable carboxylesterase 18 (LOC100267163), mRNA	PREDICTED: probable carboxylesterase 18 [Vitis vinifera]	alpha/beta hydrolase fold	[V] KOG1515 Arylacetamide deacetylase	Probable carboxylesterase 18 OS=Arabidopsis thaliana OX=3702 GN=CXE18 PE=1 SV=1	GO:0009860//pollen tube growth;GO:0009056//catabolic process;GO:0009860//pollen tube growth;GO:0009860//pollen tube growth;GO:0052689//carboxylic ester hydrolase activity;GO:0009860//pollen tube growth;GO:0016787//hydrolase activity;GO:0009860//pollen tube growth;GO:0009860//pollen tube growth;GO:0009860//pollen tube growth
CL1231.Contig3_All	ko04075//Plant hormone signal transduction	Environmental Information Processing	Signal transduction	-0.913697771	12.73	16.12	11.15	7	7.78	5.76	K07874//Ras-related protein Rab-1A;K14493//gibberellin receptor GID1 [EC:3.-.-.-]+ko04075//Plant hormone signal transduction;K14493//gibberellin receptor GID1 [EC:3.-.-.-]+ko04075//Plant hormone signal transduction;K14493//gibberellin receptor GID1 [EC:3.-.-.-]+ko04075//Plant hormone signal transduction;K14493//gibberellin receptor GID1 [EC:3.-.-.-]+ko04075//Plant hormone signal transduction	XM_010645720.2 PREDICTED: Vitis vinifera probable carboxylesterase 18 (LOC100855326), mRNA	PREDICTED: probable carboxylesterase 18 isoform X2 [Vitis vinifera]	alpha/beta hydrolase fold	[V] KOG1515 Arylacetamide deacetylase	Probable carboxylesterase 18 OS=Arabidopsis thaliana OX=3702 GN=CXE18 PE=1 SV=1	GO:0052689//carboxylic ester hydrolase activity;GO:0009860//pollen tube growth;GO:0009860//pollen tube growth;GO:0009056//catabolic process;GO:0009860//pollen tube growth;GO:0009860//pollen tube growth;GO:0009860//pollen tube growth;GO:0009860//pollen tube growth;GO:0009860//pollen tube growth;GO:0016787//hydrolase activity
CL1231.Contig5_All	ko04075//Plant hormone signal transduction	Environmental Information Processing	Signal transduction	-0.550985972	25.39	30.43	24.63	19.62	17.85	16.47	K07874//Ras-related protein Rab-1A;K14493//gibberellin receptor GID1 [EC:3.-.-.-]+ko04075//Plant hormone signal transduction;K14493//gibberellin receptor GID1 [EC:3.-.-.-]+ko04075//Plant hormone signal transduction;K14493//gibberellin receptor GID1 [EC:3.-.-.-]+ko04075//Plant hormone signal transduction;K14493//gibberellin receptor GID1 [EC:3.-.-.-]+ko04075//Plant hormone signal transduction	XM_019216241.1 PREDICTED: Vitis vinifera probable carboxylesterase 18 (LOC100255132), transcript variant X2, mRNA	PREDICTED: probable carboxylesterase 18 isoform X2 [Vitis vinifera]	alpha/beta hydrolase fold	[V] KOG1515 Arylacetamide deacetylase	Probable carboxylesterase 18 OS=Arabidopsis thaliana OX=3702 GN=CXE18 PE=1 SV=1	GO:0009860//pollen tube growth;GO:0009860//pollen tube growth;GO:0009056//catabolic process;GO:0009860//pollen tube growth;GO:0009860//pollen tube growth;GO:0009860//pollen tube growth;GO:0009860//pollen tube growth;GO:0009860//pollen tube growth;GO:0016787//hydrolase activity;GO:0052689//carboxylic ester hydrolase activity
CL1476.Contig1_All	ko04075//Plant hormone signal transduction	Environmental Information Processing	Signal transduction	-2.647596499	15.43	20.3	13.02	3.14	1.85	2.47	K14484//auxin-responsive protein IAA+ko04075//Plant hormone signal transduction;K14484//auxin-responsive protein IAA+ko04075//Plant hormone signal transduction;K14484//auxin-responsive protein IAA+ko04075//Plant hormone signal transduction;K14484//auxin-responsive protein IAA+ko04075//Plant hormone signal transduction;K14484//auxin-responsive protein IAA+ko04075//Plant hormone signal transduction	AM482764.1 Vitis vinifera, whole genome shotgun sequence, contig VV78X077935.6, clone ENTAV 115	PREDICTED: auxin-induced protein 22D [Vitis vinifera] >CBI26356.3 unnamed protein product, partial [Vitis vinifera]	AUX/IAA family	[TR] LSE0302 A Auxin-inducible protein	Auxin-induced protein 22D OS=Vigna radiata var. radiata OX=3916 GN=AUX22D PE=2 SV=1	GO:0006355//regulation of transcription, DNA-templated;GO:0006355//regulation of transcription, DNA-templated;GO:0005634//nucleus;GO:0009734//auxin-activated signaling pathway;GO:0009734//auxin-activated signaling pathway;GO:0009734//auxin-activated signaling pathway;GO:0009734//auxin-activated signaling pathway;GO:0009734//auxin-activated signaling pathway;GO:0006355//regulation of transcription…
CL1476.Contig3_All	ko04075//Plant hormone signal transduction	Environmental Information Processing	Signal transduction	-2.299851257	7.19	7.63	4.88	0.98	1.44	1.32	K14484//auxin-responsive protein IAA+ko04075//Plant hormone signal transduction;K14484//auxin-responsive protein IAA+ko04075//Plant hormone signal transduction;K14484//auxin-responsive protein IAA+ko04075//Plant hormone signal transduction;K14484//auxin-responsive protein IAA+ko04075//Plant hormone signal transduction;K14484//auxin-responsive protein IAA+ko04075//Plant hormone signal transduction	XM_002284085.4 PREDICTED: Vitis vinifera auxin-induced protein 22D (LOC100259648), mRNA	PREDICTED: auxin-induced protein 22D [Vitis vinifera] >CBI26356.3 unnamed protein product, partial [Vitis vinifera]		[TR] LSE0302 A Auxin-inducible protein	Auxin-induced protein 22D OS=Vigna radiata var. radiata OX=3916 GN=AUX22D PE=2 SV=1	GO:0006355//regulation of transcription, DNA-templated;GO:0009734//auxin-activated signaling pathway;GO:0006355//regulation of transcription, DNA-templated;GO:0009734//auxin-activated signaling pathway;GO:0005634//nucleus;GO:0005634//nucleus;GO:0009734//auxin-activated signaling pathway;GO:0009734//auxin-activated signaling pathway;GO:0006355//regulation of transcription, DNA-templated;GO:0006355…
CL1476.Contig4_All	ko04075//Plant hormone signal transduction	Environmental Information Processing	Signal transduction	-1.294719488	1.57	1.43	1.29	0.55	0.44	0.67	K14484//auxin-responsive protein IAA+ko04075//Plant hormone signal transduction;K14484//auxin-responsive protein IAA+ko04075//Plant hormone signal transduction;K14484//auxin-responsive protein IAA+ko04075//Plant hormone signal transduction;K14484//auxin-responsive protein IAA+ko04075//Plant hormone signal transduction;K14484//auxin-responsive protein IAA+ko04075//Plant hormone signal transduction	AM482764.1 Vitis vinifera, whole genome shotgun sequence, contig VV78X077935.6, clone ENTAV 115	hypothetical protein B456_001G242800 [Gossypium raimondii]	Transient receptor potential (TRP) ion channel	[TR] LSE0302 A Auxin-inducible protein	Auxin-induced protein 22D OS=Vigna radiata var. radiata OX=3916 GN=AUX22D PE=2 SV=1	GO:0005634//nucleus;GO:0006355//regulation of transcription, DNA-templated;GO:0009734//auxin-activated signaling pathway;GO:0006355//regulation of transcription, DNA-templated;GO:0006355//regulation of transcription, DNA-templated;GO:0009734//auxin-activated signaling pathway;GO:0009734//auxin-activated signaling pathway;GO:0009734//auxin-activated signaling pathway;GO:0005634//nucleus;GO:0009734…
CL1476.Contig5_All	ko04075//Plant hormone signal transduction	Environmental Information Processing	Signal transduction	-1.906606185	3.65	6.2	4.48	0.52	1.43	1.54	K14484//auxin-responsive protein IAA+ko04075//Plant hormone signal transduction;K14484//auxin-responsive protein IAA+ko04075//Plant hormone signal transduction;K14484//auxin-responsive protein IAA+ko04075//Plant hormone signal transduction;K14484//auxin-responsive protein IAA+ko04075//Plant hormone signal transduction;K14484//auxin-responsive protein IAA+ko04075//Plant hormone signal transduction	XM_002284085.4 PREDICTED: Vitis vinifera auxin-induced protein 22D (LOC100259648), mRNA	PREDICTED: auxin-induced protein 22D [Vitis vinifera] >CBI26356.3 unnamed protein product, partial [Vitis vinifera]	AUX/IAA family	[TR] LSE0302 A Auxin-inducible protein	Auxin-induced protein 22D OS=Vigna radiata var. radiata OX=3916 GN=AUX22D PE=2 SV=1	GO:0006355//regulation of transcription, DNA-templated;GO:0006355//regulation of transcription, DNA-templated;GO:0005634//nucleus;GO:0009734//auxin-activated signaling pathway;GO:0009734//auxin-activated signaling pathway;GO:0009734//auxin-activated signaling pathway;GO:0006355//regulation of transcription, DNA-templated;GO:0009734//auxin-activated signaling pathway;GO:0009734//auxin-activated si…
CL1476.Contig7_All	ko04075//Plant hormone signal transduction	Environmental Information Processing	Signal transduction	-0.733336305	30.81	32.49	32.5	18.89	20.32	17.42	K14484//auxin-responsive protein IAA+ko04075//Plant hormone signal transduction;K14484//auxin-responsive protein IAA+ko04075//Plant hormone signal transduction;K14484//auxin-responsive protein IAA+ko04075//Plant hormone signal transduction;K14484//auxin-responsive protein IAA+ko04075//Plant hormone signal transduction;K14484//auxin-responsive protein IAA+ko04075//Plant hormone signal transduction	XM_002284085.4 PREDICTED: Vitis vinifera auxin-induced protein 22D (LOC100259648), mRNA	PREDICTED: auxin-induced protein 22D [Vitis vinifera] >CBI26356.3 unnamed protein product, partial [Vitis vinifera]	AUX/IAA family	[TR] LSE0302 A Auxin-inducible protein	Auxin-induced protein 22D OS=Vigna radiata var. radiata OX=3916 GN=AUX22D PE=2 SV=1	GO:0005634//nucleus;GO:0009734//auxin-activated signaling pathway;GO:0005634//nucleus;GO:0009734//auxin-activated signaling pathway;GO:0006355//regulation of transcription, DNA-templated;GO:0009734//auxin-activated signaling pathway;GO:0006355//regulation of transcription, DNA-templated;GO:0009734//auxin-activated signaling pathway;GO:0006355//regulation of transcription, DNA-templated;GO:0006355…
CL1587.Contig2_All	ko04075//Plant hormone signal transduction	Environmental Information Processing	Signal transduction	0.575705147	5.21	4.21	5.27	8.21	6.94	6.59	K14500//BR-signaling kinase [EC:2.7.11.1]+ko04075//Plant hormone signal transduction;K14500//BR-signaling kinase [EC:2.7.11.1]+ko04075//Plant hormone signal transduction;K14500//BR-signaling kinase [EC:2.7.11.1]+ko04075//Plant hormone signal transduction;K14500//BR-signaling kinase [EC:2.7.11.1]+ko04075//Plant hormone signal transduction	XM_002285890.4 PREDICTED: Vitis vinifera probable serine/threonine-protein kinase At4g35230 (LOC100245381), mRNA	hypothetical protein VITISV_000979 [Vitis vinifera]	Protein kinase domain	[T] LSE0053 A Protein kinase, contains TPR domains	Serine/threonine-protein kinase BSK1 OS=Arabidopsis thaliana OX=3702 GN=BSK1 PE=1 SV=1	GO:0009742//brassinosteroid mediated signaling pathway;GO:0005524//ATP binding;GO:0009742//brassinosteroid mediated signaling pathway;GO:0009742//brassinosteroid mediated signaling pathway;GO:0004672//protein kinase activity;GO:0009742//brassinosteroid mediated signaling pathway;GO:0009742//brassinosteroid mediated signaling pathway
CL1645.Contig2_All	ko04075//Plant hormone signal transduction	Environmental Information Processing	Signal transduction	-1.894496019	70.9	85.67	80.24	21.86	17.75	22.92	K14488//SAUR family protein+ko04075//Plant hormone signal transduction;K14488//SAUR family protein+ko04075//Plant hormone signal transduction;K14488//SAUR family protein+ko04075//Plant hormone signal transduction;K14488//SAUR family protein+ko04075//Plant hormone signal transduction;K14488//SAUR family protein+ko04075//Plant hormone signal transduction	AP015041.1 Vigna angularis var. angularis DNA, chromosome 8, almost complete sequence, cultivar: Shumari	PREDICTED: auxin-responsive protein SAUR71-like [Vitis vinifera]	Auxin responsive protein	[RT] LSE0432 A Auxin responsive protein	Auxin-responsive protein SAUR40 OS=Arabidopsis thaliana OX=3702 GN=SAUR40 PE=2 SV=1	GO:0009733//response to auxin
CL1689.Contig3_All	ko04016//MAPK signaling pathway - plant;ko04075//Plant hormone signal transduction	Environmental Information Processing	Signal transduction	0.641412078	10.64	9.35	9.7	15.82	16.69	13.26	K14498//serine/threonine-protein kinase SRK2 [EC:2.7.11.1]+ko04016//MAPK signaling pathway - plant+ko04075//Plant hormone signal transduction;K14498//serine/threonine-protein kinase SRK2 [EC:2.7.11.1]+ko04016//MAPK signaling pathway - plant+ko04075//Plant hormone signal transduction;K14498//serine/threonine-protein kinase SRK2 [EC:2.7.11.1]+ko04016//MAPK signaling pathway - plant+ko04075//Plant h…	XM_002262690.3 PREDICTED: Vitis vinifera serine/threonine-protein kinase SAPK3 (LOC100243594), mRNA	PREDICTED: serine/threonine-protein kinase SAPK3 [Vitis vinifera] >CBI23389.3 unnamed protein product, partial [Vitis vinifera]	Protein kinase domain	[T] KOG0583 Serine/threonine protein kinase	Serine/threonine-protein kinase SAPK3 OS=Oryza sativa subsp. indica OX=39946 GN=SAPK3 PE=1 SV=2	GO:0005737//cytoplasm;GO:0035556//intracellular signal transduction;GO:0035556//intracellular signal transduction;GO:0035556//intracellular signal transduction;GO:0035556//intracellular signal transduction;GO:0005634//nucleus;GO:0005634//nucleus;GO:0005524//ATP binding;GO:0004674//protein serine/threonine kinase activity;GO:0035556//intracellular signal transduction;GO:0006468//protein phosphoryl…
CL1710.Contig1_All	ko04016//MAPK signaling pathway - plant;ko04075//Plant hormone signal transduction	Environmental Information Processing	Signal transduction	0.693873365	3.67	2.73	5.18	6.43	6.52	5.66	K14513//ethylene-insensitive protein 2+ko04016//MAPK signaling pathway - plant+ko04075//Plant hormone signal transduction;K14513//ethylene-insensitive protein 2+ko04016//MAPK signaling pathway - plant+ko04075//Plant hormone signal transduction;K14513//ethylene-insensitive protein 2+ko04016//MAPK signaling pathway - plant+ko04075//Plant hormone signal transduction;K14513//ethylene-insensitive prot…	XM_010655283.2 PREDICTED: Vitis vinifera ethylene-insensitive protein 2 (LOC100256742), transcript variant X1, mRNA	PREDICTED: ethylene-insensitive protein 2 [Vitis vinifera] >XP_010653585.1 PREDICTED: ethylene-insensitive protein 2 [Vitis vinifera]	Natural resistance-associated macrophage protein	[P] KOG1291 Mn2+ and Fe2+ transporters of the NRAMP family	Ethylene-insensitive protein 2 OS=Arabidopsis thaliana OX=3702 GN=EIN2 PE=1 SV=1	GO:0015086//cadmium ion transmembrane transporter activity;GO:0016021//integral component of membrane;GO:0009873//ethylene-activated signaling pathway;GO:0009873//ethylene-activated signaling pathway;GO:0046873//metal ion transmembrane transporter activity;GO:0009873//ethylene-activated signaling pathway;GO:0009873//ethylene-activated signaling pathway;GO:0005384//manganese ion transmembrane tran…
CL1710.Contig4_All	ko04075//Plant hormone signal transduction;ko04016//MAPK signaling pathway - plant	Environmental Information Processing	Signal transduction	-1.069259852	7.28	5.86	3.87	3.05	2.73	2.15	K14513//ethylene-insensitive protein 2+ko04016//MAPK signaling pathway - plant+ko04075//Plant hormone signal transduction;K14513//ethylene-insensitive protein 2+ko04016//MAPK signaling pathway - plant+ko04075//Plant hormone signal transduction;K14513//ethylene-insensitive protein 2+ko04016//MAPK signaling pathway - plant+ko04075//Plant hormone signal transduction;K14513//ethylene-insensitive prot…	XM_010655283.2 PREDICTED: Vitis vinifera ethylene-insensitive protein 2 (LOC100256742), transcript variant X1, mRNA	PREDICTED: ethylene-insensitive protein 2 [Vitis vinifera] >XP_010653585.1 PREDICTED: ethylene-insensitive protein 2 [Vitis vinifera]	Natural resistance-associated macrophage protein	[P] KOG1291 Mn2+ and Fe2+ transporters of the NRAMP family	Ethylene-insensitive protein 2 OS=Arabidopsis thaliana OX=3702 GN=EIN2 PE=1 SV=1	GO:0016021//integral component of membrane;GO:0009873//ethylene-activated signaling pathway;GO:0009873//ethylene-activated signaling pathway;GO:0015086//cadmium ion transmembrane transporter activity;GO:0009873//ethylene-activated signaling pathway;GO:0009873//ethylene-activated signaling pathway;GO:0046873//metal ion transmembrane transporter activity;GO:0009873//ethylene-activated signaling pat…
CL1724.Contig1_All	ko04016//MAPK signaling pathway - plant;ko04075//Plant hormone signal transduction	Environmental Information Processing	Signal transduction	-0.683323079	7.84	7.22	9.03	4.88	4.22	5.72	K14497//protein phosphatase 2C [EC:3.1.3.16]+ko04016//MAPK signaling pathway - plant+ko04075//Plant hormone signal transduction;K14497//protein phosphatase 2C [EC:3.1.3.16]+ko04016//MAPK signaling pathway - plant+ko04075//Plant hormone signal transduction;K14497//protein phosphatase 2C [EC:3.1.3.16]+ko04016//MAPK signaling pathway - plant+ko04075//Plant hormone signal transduction;K14497//protein…	AM452705.1 Vitis vinifera, whole genome shotgun sequence, contig VV78X225485.15, clone ENTAV 115	Protein phosphatase 2C 16 [Vitis vinifera]	Protein phosphatase 2C	[T] KOG0698 Serine/threonine protein phosphatase	Probable protein phosphatase 2C 6 OS=Oryza sativa subsp. japonica OX=39947 GN=PP2C06 PE=1 SV=1	GO:0005634//nucleus;GO:0005829//cytosol;GO:0004722//protein serine/threonine phosphatase activity;GO:0005634//nucleus;GO:0004724//magnesium-dependent protein serine/threonine phosphatase activity;GO:0046872//metal ion binding;GO:0005829//cytosol
CL1724.Contig4_All	ko04016//MAPK signaling pathway - plant;ko04075//Plant hormone signal transduction	Environmental Information Processing	Signal transduction	0.987835137	5.39	6.17	3.37	9.83	12.78	7.2	K14497//protein phosphatase 2C [EC:3.1.3.16]+ko04016//MAPK signaling pathway - plant+ko04075//Plant hormone signal transduction;K14497//protein phosphatase 2C [EC:3.1.3.16]+ko04016//MAPK signaling pathway - plant+ko04075//Plant hormone signal transduction;K14497//protein phosphatase 2C [EC:3.1.3.16]+ko04016//MAPK signaling pathway - plant+ko04075//Plant hormone signal transduction;K14497//protein…	XM_010656199.2 PREDICTED: Vitis vinifera protein phosphatase 2C 16 (LOC100241147), mRNA	Protein phosphatase 2C 16 [Vitis vinifera]	Protein phosphatase 2C	[C] LSE0391 A Chlorophyll A/B binding protein	Chlorophyll a-b binding protein CP24 10A, chloroplastic OS=Solanum lycopersicum OX=4081 GN=CAP10A PE=3 SV=1	GO:0004722//protein serine/threonine phosphatase activity;GO:0005634//nucleus;GO:0005829//cytosol;GO:0004724//magnesium-dependent protein serine/threonine phosphatase activity;GO:0005829//cytosol;GO:0046872//metal ion binding;GO:0005634//nucleus
CL1783.Contig1_All	ko04075//Plant hormone signal transduction	Environmental Information Processing	Signal transduction	-1.017154404	12.05	10.11	12.39	6.8	5.43	4.54	K14486//auxin response factor+ko04075//Plant hormone signal transduction;K14486//auxin response factor+ko04075//Plant hormone signal transduction;K14486//auxin response factor+ko04075//Plant hormone signal transduction;K14486//auxin response factor+ko04075//Plant hormone signal transduction;K14486//auxin response factor+ko04075//Plant hormone signal transduction	XM_010661218.2 PREDICTED: Vitis vinifera auxin response factor 9 (LOC100247833), mRNA	unnamed protein product, partial [Vitis vinifera]	Auxin response factor	[TK] LSE0284 A Auxin response transcription factor	Auxin response factor 9 OS=Arabidopsis thaliana OX=3702 GN=ARF9 PE=1 SV=1	GO:0009734//auxin-activated signaling pathway;GO:0005634//nucleus;GO:0009734//auxin-activated signaling pathway;GO:0006355//regulation of transcription, DNA-templated;GO:0003677//DNA binding;GO:0009734//auxin-activated signaling pathway;GO:0006355//regulation of transcription, DNA-templated;GO:0006355//regulation of transcription, DNA-templated;GO:0009734//auxin-activated signaling pathway;GO:000…
CL1853.Contig2_All	ko04075//Plant hormone signal transduction;ko03015//mRNA surveillance pathway	Environmental Information Processing;Genetic Information Processing	Signal transduction;Translation	0.39874937	42.03	39.71	36.09	52.25	48.95	52.77	K14411//RNA-binding protein Musashi+ko03015//mRNA surveillance pathway;K14484//auxin-responsive protein IAA+ko04075//Plant hormone signal transduction	XM_002276471.4 PREDICTED: Vitis vinifera protein IQ-DOMAIN 14 (LOC100266234), mRNA	PREDICTED: protein IQ-DOMAIN 14 [Vitis vinifera]	Protein of unknown function (DUF4005)		Protein IQ-DOMAIN 14 OS=Arabidopsis thaliana OX=3702 GN=IQD14 PE=1 SV=1
CL1875.Contig2_All	ko04075//Plant hormone signal transduction;ko04016//MAPK signaling pathway - plant	Environmental Information Processing	Signal transduction	1.739874468	1.41	1.88	2.03	4.5	6.3	7.09	K14963//COMPASS component SWD3;K13422//transcription factor MYC2+ko04016//MAPK signaling pathway - plant+ko04075//Plant hormone signal transduction;K13422//transcription factor MYC2+ko04016//MAPK signaling pathway - plant+ko04075//Plant hormone signal transduction;K13422//transcription factor MYC2+ko04016//MAPK signaling pathway - plant+ko04075//Plant hormone signal transduction;K13422//transcrip…	XM_002263010.4 PREDICTED: Vitis vinifera transcription factor bHLH25 (LOC100267933), partial mRNA	Transcription factor bHLH25 [Vitis vinifera]	Helix-loop-helix DNA-binding domain	[KT] LSE0107 A bHLH transcription factor	Transcription factor bHLH19 OS=Arabidopsis thaliana OX=3702 GN=BHLH19 PE=1 SV=1	GO:0046983//protein dimerization activity
CL1875.Contig3_All	ko04075//Plant hormone signal transduction;ko04016//MAPK signaling pathway - plant	Environmental Information Processing	Signal transduction	1.09648066	3.59	3.41	3.99	6.76	9.06	7.52	K14963//COMPASS component SWD3;K13422//transcription factor MYC2+ko04016//MAPK signaling pathway - plant+ko04075//Plant hormone signal transduction;K13422//transcription factor MYC2+ko04016//MAPK signaling pathway - plant+ko04075//Plant hormone signal transduction;K13422//transcription factor MYC2+ko04016//MAPK signaling pathway - plant+ko04075//Plant hormone signal transduction;K13422//transcrip…	XM_002263010.4 PREDICTED: Vitis vinifera transcription factor bHLH25 (LOC100267933), partial mRNA	Transcription factor bHLH25 [Vitis vinifera]	Helix-loop-helix DNA-binding domain	[KT] LSE0107 A bHLH transcription factor	Transcription factor bHLH19 OS=Arabidopsis thaliana OX=3702 GN=BHLH19 PE=1 SV=1	GO:0046983//protein dimerization activity
CL1875.Contig8_All	ko04016//MAPK signaling pathway - plant;ko04075//Plant hormone signal transduction	Environmental Information Processing	Signal transduction	2.785524556	0	0	0	0.49	0.52	0.43	K14963//COMPASS component SWD3;K13422//transcription factor MYC2+ko04016//MAPK signaling pathway - plant+ko04075//Plant hormone signal transduction;K13422//transcription factor MYC2+ko04016//MAPK signaling pathway - plant+ko04075//Plant hormone signal transduction;K13422//transcription factor MYC2+ko04016//MAPK signaling pathway - plant+ko04075//Plant hormone signal transduction;K13422//transcrip…	XM_002263010.4 PREDICTED: Vitis vinifera transcription factor bHLH25 (LOC100267933), partial mRNA	PREDICTED: transcription factor bHLH25, partial [Vitis vinifera]		[KT] LSE0107 A bHLH transcription factor	Transcription factor bHLH18 OS=Arabidopsis thaliana OX=3702 GN=BHLH18 PE=1 SV=1	GO:0046983//protein dimerization activity
CL1923.Contig1_All	ko04075//Plant hormone signal transduction	Environmental Information Processing	Signal transduction	0.571741803	17.51	15.86	15.78	23.7	24.43	24.29	K14508//regulatory protein NPR1+ko04075//Plant hormone signal transduction;K14508//regulatory protein NPR1+ko04075//Plant hormone signal transduction;K14508//regulatory protein NPR1+ko04075//Plant hormone signal transduction;K14508//regulatory protein NPR1+ko04075//Plant hormone signal transduction	XM_002274009.3 PREDICTED: Vitis vinifera BTB/POZ domain and ankyrin repeat-containing protein NPR2 (LOC100247744), transcript variant X1, mRNA	PREDICTED: regulatory protein NPR3 isoform X1 [Vitis vinifera]	NPR1/NIM1 like defence protein C terminal	[R] KOG0504 FOG: Ankyrin repeat	BTB/POZ domain and ankyrin repeat-containing protein NPR1 OS=Malus hupehensis OX=106556 GN=NPR1 PE=2 SV=2	GO:0042742//defense response to bacterium;GO:2000022//regulation of jasmonic acid mediated signaling pathway;GO:0042742//defense response to bacterium;GO:0050832//defense response to fungus;GO:2000022//regulation of jasmonic acid mediated signaling pathway;GO:0005634//nucleus;GO:2000022//regulation of jasmonic acid mediated signaling pathway;GO:2000022//regulation of jasmonic acid mediated signal…
CL1978.Contig1_All	ko04075//Plant hormone signal transduction	Environmental Information Processing	Signal transduction	0.606135896	39.71	35.67	37.85	57.76	59.73	53.02	K14431//transcription factor TGA+ko04075//Plant hormone signal transduction;K14431//transcription factor TGA+ko04075//Plant hormone signal transduction;K14431//transcription factor TGA+ko04075//Plant hormone signal transduction;K14431//transcription factor TGA+ko04075//Plant hormone signal transduction;K14431//transcription factor TGA+ko04075//Plant hormone signal transduction	XM_003632693.3 PREDICTED: Vitis vinifera transcription factor TGA2.2 (LOC100252149), mRNA	PREDICTED: transcription factor TGA2.2 [Vitis vinifera] >CBI30127.3 unnamed protein product, partial [Vitis vinifera]	Seed dormancy control	[K] LSE0395 A Predicted transcription factor	TGACG-sequence-specific DNA-binding protein TGA-2.1 OS=Nicotiana tabacum OX=4097 GN=TGA21 PE=1 SV=1	GO:0003700//DNA-binding transcription factor activity;GO:0043565//sequence-specific DNA binding;GO:0006351//transcription, DNA-templated;GO:0006351//transcription, DNA-templated
CL1978.Contig3_All	ko04075//Plant hormone signal transduction	Environmental Information Processing	Signal transduction	-6.639915154	0.52	1.12	1.13	0	0	0	K14431//transcription factor TGA+ko04075//Plant hormone signal transduction;K14431//transcription factor TGA+ko04075//Plant hormone signal transduction;K14431//transcription factor TGA+ko04075//Plant hormone signal transduction;K14431//transcription factor TGA+ko04075//Plant hormone signal transduction;K14431//transcription factor TGA+ko04075//Plant hormone signal transduction	AM428246.2 Vitis vinifera contig VV78X187893.3, whole genome shotgun sequence	PREDICTED: transcription factor TGA2.2 [Vitis vinifera] >CBI30127.3 unnamed protein product, partial [Vitis vinifera]	Seed dormancy control	[K] LSE0395 A Predicted transcription factor	TGACG-sequence-specific DNA-binding protein TGA-2.1 OS=Nicotiana tabacum OX=4097 GN=TGA21 PE=1 SV=1	GO:0006351//transcription, DNA-templated;GO:0043565//sequence-specific DNA binding;GO:0003700//DNA-binding transcription factor activity;GO:0006351//transcription, DNA-templated
CL2013.Contig2_All	ko04075//Plant hormone signal transduction;ko04712//Circadian rhythm - plant	Environmental Information Processing;Organismal Systems	Environmental adaptation;Signal transduction	-2.281893033	15.33	15.11	15.67	3.36	3.12	2.79	K04733//interleukin-1 receptor-associated kinase 4 [EC:2.7.11.1];K11253//histone H3;K12126//phytochrome-interacting factor 3+ko04712//Circadian rhythm - plant+ko04075//Plant hormone signal transduction;K12126//phytochrome-interacting factor 3+ko04712//Circadian rhythm - plant+ko04075//Plant hormone signal transduction;K12126//phytochrome-interacting factor 3+ko04712//Circadian rhythm - plant+ko04…	XM_003633544.2 PREDICTED: Vitis vinifera transcription factor bHLH130 (LOC100855101), mRNA	PREDICTED: transcription factor bHLH130 [Vitis vinifera] >RVX02985.1 Transcription factor bHLH130 [Vitis vinifera]	Helix-loop-helix DNA-binding domain	[KT] LSE0107 A bHLH transcription factor	Transcription factor bHLH80 OS=Arabidopsis thaliana OX=3702 GN=BHLH80 PE=2 SV=1	GO:0046983//protein dimerization activity
CL2076.Contig3_All	ko04075//Plant hormone signal transduction;ko04016//MAPK signaling pathway - plant	Environmental Information Processing	Signal transduction	-3.472559784	0.57	0.01	0.83	0	0	0	K14510//serine/threonine-protein kinase CTR1 [EC:2.7.11.1]+ko04016//MAPK signaling pathway - plant+ko04075//Plant hormone signal transduction;K14510//serine/threonine-protein kinase CTR1 [EC:2.7.11.1]+ko04016//MAPK signaling pathway - plant+ko04075//Plant hormone signal transduction;K14510//serine/threonine-protein kinase CTR1 [EC:2.7.11.1]+ko04016//MAPK signaling pathway - plant+ko04075//Plant h…	XR_788203.2 PREDICTED: Vitis vinifera serine/threonine-protein kinase CTR1 (LOC100254015), transcript variant X2, misc_RNA	PREDICTED: serine/threonine-protein kinase CTR1 [Vitis vinifera] >CBI19282.3 unnamed protein product, partial [Vitis vinifera]	Ethylene-responsive protein kinase Le-CTR1	[T] KOG0192 Tyrosine kinase specific for activated (GTP-bound) p21cdc42Hs	Serine/threonine-protein kinase CTR1 OS=Arabidopsis thaliana OX=3702 GN=CTR1 PE=1 SV=1	GO:0004672//protein kinase activity;GO:0016021//integral component of membrane;GO:0004674//protein serine/threonine kinase activity;GO:0005524//ATP binding
CL2084.Contig4_All	ko04075//Plant hormone signal transduction	Environmental Information Processing	Signal transduction	-1.403087818	13.24	7.07	10.28	4.98	2.72	3.52	K16189//phytochrome-interacting factor 4+ko04075//Plant hormone signal transduction;K16189//phytochrome-interacting factor 4+ko04075//Plant hormone signal transduction;K16189//phytochrome-interacting factor 4+ko04075//Plant hormone signal transduction;K16189//phytochrome-interacting factor 4+ko04075//Plant hormone signal transduction;K16189//phytochrome-interacting factor 4+ko04075//Plant hormone…	XM_010658796.2 PREDICTED: Vitis vinifera transcription factor PIF4 (LOC100262490), transcript variant X1, mRNA	PREDICTED: transcription factor PIF4 [Vitis vinifera] >XP_010657098.1 PREDICTED: transcription factor PIF4 [Vitis vinifera]	Helix-loop-helix DNA-binding domain	[KT] LSE0107 A bHLH transcription factor	Transcription factor PHYTOCHROME INTERACTING FACTOR-LIKE 15 OS=Oryza sativa subsp. japonica OX=39947 GN=PIL15 PE=1 SV=2	GO:0046983//protein dimerization activity
CL2084.Contig5_All	ko04075//Plant hormone signal transduction	Environmental Information Processing	Signal transduction	-1.191406729	27.51	34.11	27.29	15.27	12.31	10.72	K16189//phytochrome-interacting factor 4+ko04075//Plant hormone signal transduction;K16189//phytochrome-interacting factor 4+ko04075//Plant hormone signal transduction;K16189//phytochrome-interacting factor 4+ko04075//Plant hormone signal transduction;K16189//phytochrome-interacting factor 4+ko04075//Plant hormone signal transduction;K16189//phytochrome-interacting factor 4+ko04075//Plant hormone…	XM_010658796.2 PREDICTED: Vitis vinifera transcription factor PIF4 (LOC100262490), transcript variant X1, mRNA	unnamed protein product, partial [Vitis vinifera]	Helix-loop-helix DNA-binding domain	[KT] LSE0107 A bHLH transcription factor	Transcription factor PIF5 OS=Arabidopsis thaliana OX=3702 GN=PIF5 PE=1 SV=1
CL2195.Contig4_All	ko04626//Plant-pathogen interaction;ko03020//RNA polymerase;ko04075//Plant hormone signal transduction	Organismal Systems;Environmental Information Processing;Genetic Information Processing	Signal transduction;Environmental adaptation;Transcription	1.832669985	0.88	0.69	0.72	3.04	3.05	2.19	K13466//EIX receptor 1/2+ko04626//Plant-pathogen interaction;K13466//EIX receptor 1/2+ko04626//Plant-pathogen interaction;K13415//protein brassinosteroid insensitive 1 [EC:2.7.10.1 2.7.11.1]+ko04075//Plant hormone signal transduction;K03021//DNA-directed RNA polymerase III subunit RPC2 [EC:2.7.7.6]+ko03020//RNA polymerase;K13415//protein brassinosteroid insensitive 1 [EC:2.7.10.1 2.7.11.1]+ko0407…	AM450581.1 Vitis vinifera, whole genome shotgun sequence, contig VV78X208720.28, clone ENTAV 115	LRR receptor-like serine/threonine-protein kinase FLS2 [Vitis vinifera]	Leucine rich repeat	[R] KOG0619 FOG: Leucine rich repeat	Receptor-like protein EIX2 OS=Solanum lycopersicum OX=4081 GN=EIX2 PE=1 SV=2	GO:0016301//kinase activity;GO:0016021//integral component of membrane
CL2195.Contig5_All	ko04626//Plant-pathogen interaction;ko04075//Plant hormone signal transduction	Organismal Systems;Environmental Information Processing	Signal transduction;Environmental adaptation	2.488365673	0.53	0.33	0.51	2.72	2.58	2.62	K13466//EIX receptor 1/2+ko04626//Plant-pathogen interaction;K13465//ethylene-1,4-beta-xylanase [EC:3.2.1.8]+ko04626//Plant-pathogen interaction;K13415//protein brassinosteroid insensitive 1 [EC:2.7.10.1 2.7.11.1]+ko04075//Plant hormone signal transduction;K13415//protein brassinosteroid insensitive 1 [EC:2.7.10.1 2.7.11.1]+ko04075//Plant hormone signal transduction;K13415//protein brassinosteroi…	XM_019222129.1 PREDICTED: Vitis vinifera probable LRR receptor-like serine/threonine-protein kinase At1g34110 (LOC100852503), mRNA	LRR receptor-like serine/threonine-protein kinase FLS2 [Vitis vinifera]	Leucine rich repeat	[R] KOG0619 FOG: Leucine rich repeat	Protein BRASSINOSTEROID INSENSITIVE 1 OS=Arabidopsis thaliana OX=3702 GN=BRI1 PE=1 SV=1	GO:0016021//integral component of membrane;GO:0016301//kinase activity
CL2210.Contig1_All	ko04075//Plant hormone signal transduction	Environmental Information Processing	Signal transduction	-0.729303247	6.17	7.42	5.57	4.61	3	3.85	K14486//auxin response factor+ko04075//Plant hormone signal transduction;K14486//auxin response factor+ko04075//Plant hormone signal transduction;K14486//auxin response factor+ko04075//Plant hormone signal transduction;K14486//auxin response factor+ko04075//Plant hormone signal transduction;K14486//auxin response factor+ko04075//Plant hormone signal transduction	XM_002263708.3 PREDICTED: Vitis vinifera uncharacterized LOC100248418 (LOC100248418), mRNA	PREDICTED: uncharacterized protein LOC100248418 [Vitis vinifera]	AUX/IAA family	[TK] LSE0284 A Auxin response transcription factor	Auxin response factor 19 OS=Arabidopsis thaliana OX=3702 GN=ARF19 PE=1 SV=2
CL2210.Contig4_All	ko04075//Plant hormone signal transduction	Environmental Information Processing	Signal transduction	-0.941586722	9.12	8.69	8.53	5.08	4.43	4.02	K14486//auxin response factor+ko04075//Plant hormone signal transduction;K14486//auxin response factor+ko04075//Plant hormone signal transduction;K14486//auxin response factor+ko04075//Plant hormone signal transduction;K14486//auxin response factor+ko04075//Plant hormone signal transduction;K14486//auxin response factor+ko04075//Plant hormone signal transduction	XM_010657792.2 PREDICTED: Vitis vinifera auxin response factor 7 (LOC100257618), transcript variant X1, mRNA	PREDICTED: auxin response factor 7 isoform X1 [Vitis vinifera]	AUX/IAA family	[KTDL] KOG2043 Signaling protein SWIFT and related BRCT domain proteins	Auxin response factor 7 OS=Arabidopsis thaliana OX=3702 GN=ARF7 PE=1 SV=2	GO:0009734//auxin-activated signaling pathway;GO:0003677//DNA binding;GO:0009734//auxin-activated signaling pathway;GO:0005634//nucleus;GO:0006355//regulation of transcription, DNA-templated;GO:0009734//auxin-activated signaling pathway;GO:0009734//auxin-activated signaling pathway;GO:0006355//regulation of transcription, DNA-templated;GO:0006355//regulation of transcription, DNA-templated;GO:000…
CL2210.Contig5_All	ko04075//Plant hormone signal transduction	Environmental Information Processing	Signal transduction	-0.672781144	18.74	21.71	19.29	15.7	10.49	10.91	K14486//auxin response factor+ko04075//Plant hormone signal transduction;K14486//auxin response factor+ko04075//Plant hormone signal transduction;K14486//auxin response factor+ko04075//Plant hormone signal transduction;K14486//auxin response factor+ko04075//Plant hormone signal transduction;K14486//auxin response factor+ko04075//Plant hormone signal transduction	XM_010657792.2 PREDICTED: Vitis vinifera auxin response factor 7 (LOC100257618), transcript variant X1, mRNA	PREDICTED: auxin response factor 7 isoform X1 [Vitis vinifera]	Auxin response factor	[TK] LSE0284 A Auxin response transcription factor	Auxin response factor 7 OS=Arabidopsis thaliana OX=3702 GN=ARF7 PE=1 SV=2	GO:0009734//auxin-activated signaling pathway;GO:0005634//nucleus;GO:0009734//auxin-activated signaling pathway;GO:0005634//nucleus;GO:0006355//regulation of transcription, DNA-templated;GO:0009734//auxin-activated signaling pathway;GO:0009734//auxin-activated signaling pathway;GO:0006355//regulation of transcription, DNA-templated;GO:0003677//DNA binding;GO:0006355//regulation of transcription, …
CL2273.Contig2_All	ko04075//Plant hormone signal transduction;ko04016//MAPK signaling pathway - plant	Environmental Information Processing	Signal transduction	-1.260045606	1.14	2.39	1.7	0.76	0.86	0.45	K14509//ethylene receptor [EC:2.7.13.-]+ko04016//MAPK signaling pathway - plant+ko04075//Plant hormone signal transduction;K14509//ethylene receptor [EC:2.7.13.-]+ko04016//MAPK signaling pathway - plant+ko04075//Plant hormone signal transduction;K14509//ethylene receptor [EC:2.7.13.-]+ko04016//MAPK signaling pathway - plant+ko04075//Plant hormone signal transduction;K14509//ethylene receptor [EC:…	XM_002270721.4 PREDICTED: Vitis vinifera protein EIN4 (LOC100249603), mRNA	Protein EIN4 [Vitis vinifera]	Response regulator receiver domain	[T] KOG0519 Sensory transduction histidine kinase	Protein EIN4 OS=Arabidopsis thaliana OX=3702 GN=EIN4 PE=1 SV=1	GO:0000155//phosphorelay sensor kinase activity;GO:0046872//metal ion binding;GO:0005789//endoplasmic reticulum membrane;GO:0051740//ethylene binding;GO:0005524//ATP binding;GO:0016021//integral component of membrane;GO:0038199//ethylene receptor activity;GO:0000155//phosphorelay sensor kinase activity
CL2282.Contig1_All	ko04016//MAPK signaling pathway - plant;ko04075//Plant hormone signal transduction	Environmental Information Processing	Signal transduction	-1.340083351	90.81	96.19	87.84	32.09	41.1	33.67	K14514//ethylene-insensitive protein 3+ko04016//MAPK signaling pathway - plant+ko04075//Plant hormone signal transduction;K14514//ethylene-insensitive protein 3+ko04016//MAPK signaling pathway - plant+ko04075//Plant hormone signal transduction;K14514//ethylene-insensitive protein 3+ko04016//MAPK signaling pathway - plant+ko04075//Plant hormone signal transduction	AM441702.1 Vitis vinifera, whole genome shotgun sequence, contig VV78X116309.7, clone ENTAV 115	PREDICTED: ETHYLENE INSENSITIVE 3-like 1 protein [Vitis vinifera] >XP_010659025.1 PREDICTED: ETHYLENE INSENSITIVE 3-like 1 protein [Vitis vinifera] >ANF89447.1 ethylene insensitive 3-like 1 protein [Vitis vinifera] >RVX06677.1 Protein ethylene insensitive 3 [Vitis vinifera]	Ethylene insensitive 3		Protein ETHYLENE INSENSITIVE 3 OS=Arabidopsis thaliana OX=3702 GN=EIN3 PE=1 SV=1	GO:0003700//DNA-binding transcription factor activity;GO:0005634//nucleus;GO:0005634//nucleus;GO:0003677//DNA binding
CL2282.Contig2_All	ko04075//Plant hormone signal transduction;ko04016//MAPK signaling pathway - plant	Environmental Information Processing	Signal transduction	1.010937172	63.16	49.84	56	128.73	99.17	110.75	K14514//ethylene-insensitive protein 3+ko04016//MAPK signaling pathway - plant+ko04075//Plant hormone signal transduction;K14514//ethylene-insensitive protein 3+ko04016//MAPK signaling pathway - plant+ko04075//Plant hormone signal transduction;K14514//ethylene-insensitive protein 3+ko04016//MAPK signaling pathway - plant+ko04075//Plant hormone signal transduction	XM_010660723.2 PREDICTED: Vitis vinifera ETHYLENE INSENSITIVE 3-like 1 protein (LOC100250496), transcript variant X2, mRNA	PREDICTED: ETHYLENE INSENSITIVE 3-like 1 protein [Vitis vinifera] >XP_010659025.1 PREDICTED: ETHYLENE INSENSITIVE 3-like 1 protein [Vitis vinifera] >ANF89447.1 ethylene insensitive 3-like 1 protein [Vitis vinifera] >RVX06677.1 Protein ethylene insensitive 3 [Vitis vinifera]	Ethylene insensitive 3		Protein ETHYLENE INSENSITIVE 3 OS=Arabidopsis thaliana OX=3702 GN=EIN3 PE=1 SV=1	GO:0003677//DNA binding;GO:0005634//nucleus;GO:0005634//nucleus;GO:0003700//DNA-binding transcription factor activity
CL2282.Contig3_All	ko04016//MAPK signaling pathway - plant;ko04075//Plant hormone signal transduction	Environmental Information Processing	Signal transduction	-0.489256325	59.58	61.08	50.08	39.82	45.69	34.47	K14514//ethylene-insensitive protein 3+ko04016//MAPK signaling pathway - plant+ko04075//Plant hormone signal transduction;K14514//ethylene-insensitive protein 3+ko04016//MAPK signaling pathway - plant+ko04075//Plant hormone signal transduction;K14514//ethylene-insensitive protein 3+ko04016//MAPK signaling pathway - plant+ko04075//Plant hormone signal transduction	XM_002276344.3 PREDICTED: Vitis vinifera ETHYLENE INSENSITIVE 3-like 1 protein (LOC100250496), transcript variant X1, mRNA	PREDICTED: ETHYLENE INSENSITIVE 3-like 1 protein [Vitis vinifera] >XP_010659025.1 PREDICTED: ETHYLENE INSENSITIVE 3-like 1 protein [Vitis vinifera] >ANF89447.1 ethylene insensitive 3-like 1 protein [Vitis vinifera] >RVX06677.1 Protein ethylene insensitive 3 [Vitis vinifera]	Ethylene insensitive 3		Protein ETHYLENE INSENSITIVE 3 OS=Arabidopsis thaliana OX=3702 GN=EIN3 PE=1 SV=1	GO:0003700//DNA-binding transcription factor activity;GO:0003677//DNA binding;GO:0005634//nucleus;GO:0005634//nucleus
CL2385.Contig4_All	ko04075//Plant hormone signal transduction	Environmental Information Processing	Signal transduction	-0.348310227	36.07	33.95	34.07	28.24	26.45	26.14	K14485//transport inhibitor response 1+ko04075//Plant hormone signal transduction;K14485//transport inhibitor response 1+ko04075//Plant hormone signal transduction;K14485//transport inhibitor response 1+ko04075//Plant hormone signal transduction;K14485//transport inhibitor response 1+ko04075//Plant hormone signal transduction;K14485//transport inhibitor response 1+ko04075//Plant hormone signal tr…	FQ382122.1 Vitis vinifera clone SS0ABG70YG08	protein AUXIN SIGNALING F-BOX 2-like [Camellia sinensis] >XP_028113912.1 protein AUXIN SIGNALING F-BOX 2-like [Camellia sinensis]	Transport inhibitor response 1 protein domain	[R] KOG1947 Leucine rich repeat proteins, some proteins contain F-box	Protein AUXIN SIGNALING F-BOX 2 OS=Arabidopsis thaliana OX=3702 GN=AFB2 PE=1 SV=1
CL2618.Contig1_All	ko04075//Plant hormone signal transduction	Environmental Information Processing	Signal transduction	0.560809612	14.66	13.99	10.21	20.84	17.54	18.71	K14494//DELLA protein+ko04075//Plant hormone signal transduction;K14494//DELLA protein+ko04075//Plant hormone signal transduction;K14494//DELLA protein+ko04075//Plant hormone signal transduction;K14494//DELLA protein+ko04075//Plant hormone signal transduction;K14494//DELLA protein+ko04075//Plant hormone signal transduction	XM_002268409.4 PREDICTED: Vitis vinifera scarecrow-like protein 15 (LOC100251313), mRNA	PREDICTED: scarecrow-like protein 15 [Vitis vinifera] >RVW71985.1 Scarecrow-like protein 15 [Vitis vinifera]	GRAS domain family	[TK] LSE0487 A Gibberellin response modulator/Predicted transcription factor	Scarecrow-like protein 15 OS=Arabidopsis thaliana OX=3702 GN=SCL15 PE=1 SV=3	GO:0005634//nucleus;GO:0006355//regulation of transcription, DNA-templated;GO:0005634//nucleus;GO:0030154//cell differentiation;GO:0048831//regulation of shoot system development;GO:0003700//DNA-binding transcription factor activity;GO:0048831//regulation of shoot system development;GO:0048831//regulation of shoot system development;GO:0006355//regulation of transcription, DNA-templated;GO:000635…
CL2696.Contig1_All	ko04075//Plant hormone signal transduction	Environmental Information Processing	Signal transduction	0.860230313	14.32	11.79	13.33	22.92	23.12	24.7	K22218//protein-tyrosine sulfotransferase [EC:2.8.2.20];K15210//snRNA-activating protein complex subunit 3;K14491//two-component response regulator ARR-B family+ko04075//Plant hormone signal transduction	XM_019218523.1 PREDICTED: Vitis vinifera protein PHR1-LIKE 2 (LOC100253272), mRNA	PREDICTED: protein PHR1-LIKE 2 [Vitis vinifera]	MYB-CC type transfactor, LHEQLE motif	[RK] LSE0452 A MYB transcription factor	Myb family transcription factor IPN2 OS=Lotus japonicus OX=34305 GN=IPN2 PE=1 SV=1	GO:0003677//DNA binding;GO:0005634//nucleus;GO:0005634//nucleus
CL2749.Contig4_All	ko04626//Plant-pathogen interaction;ko04075//Plant hormone signal transduction	Environmental Information Processing;Organismal Systems	Environmental adaptation;Signal transduction	3.126951248	0	0.07	0	0.58	0.7	1.47	K13459//disease resistance protein RPS2+ko04626//Plant-pathogen interaction;K14491//two-component response regulator ARR-B family+ko04075//Plant hormone signal transduction;K13459//disease resistance protein RPS2+ko04626//Plant-pathogen interaction;K13459//disease resistance protein RPS2+ko04626//Plant-pathogen interaction;K13459//disease resistance protein RPS2+ko04626//Plant-pathogen interaction	AM433462.2 Vitis vinifera contig VV78X134777.10, whole genome shotgun sequence	putative disease resistance protein [Vitis vinifera]		[S] KOG3140 Predicted membrane protein		GO:0043531//ADP binding
CL2773.Contig2_All	ko04075//Plant hormone signal transduction;ko04016//MAPK signaling pathway - plant	Environmental Information Processing	Signal transduction	-0.40529662	39.57	42.84	40.96	29.39	31.13	31.37	K14497//protein phosphatase 2C [EC:3.1.3.16]+ko04016//MAPK signaling pathway - plant+ko04075//Plant hormone signal transduction;K14497//protein phosphatase 2C [EC:3.1.3.16]+ko04016//MAPK signaling pathway - plant+ko04075//Plant hormone signal transduction;K14497//protein phosphatase 2C [EC:3.1.3.16]+ko04016//MAPK signaling pathway - plant+ko04075//Plant hormone signal transduction;K14497//protein…	XM_002282667.3 PREDICTED: Vitis vinifera protein phosphatase 2C 37 (LOC100247958), mRNA	PREDICTED: protein phosphatase 2C 37 [Vitis vinifera]	Protein phosphatase 2C	[T] KOG0698 Serine/threonine protein phosphatase	Protein phosphatase 2C 37 OS=Arabidopsis thaliana OX=3702 GN=PP2CA PE=1 SV=1	GO:0009738//abscisic acid-activated signaling pathway;GO:0009414//response to water deprivation;GO:0046872//metal ion binding;GO:0004724//magnesium-dependent protein serine/threonine phosphatase activity;GO:0010360//negative regulation of anion channel activity;GO:0010360//negative regulation of anion channel activity;GO:0010119//regulation of stomatal movement;GO:0009738//abscisic acid-activated…
CL2773.Contig3_All	ko04075//Plant hormone signal transduction;ko04016//MAPK signaling pathway - plant	Environmental Information Processing	Signal transduction	-0.833031416	8.37	8.84	10.52	5.5	4.49	5.33	K14497//protein phosphatase 2C [EC:3.1.3.16]+ko04016//MAPK signaling pathway - plant+ko04075//Plant hormone signal transduction;K14497//protein phosphatase 2C [EC:3.1.3.16]+ko04016//MAPK signaling pathway - plant+ko04075//Plant hormone signal transduction;K14497//protein phosphatase 2C [EC:3.1.3.16]+ko04016//MAPK signaling pathway - plant+ko04075//Plant hormone signal transduction;K14497//protein…	AM445520.1 Vitis vinifera, whole genome shotgun sequence, contig VV78X189314.4, clone ENTAV 115	PREDICTED: protein phosphatase 2C 37 [Vitis vinifera]	Protein phosphatase 2C	[T] KOG0698 Serine/threonine protein phosphatase	Protein phosphatase 2C 37 OS=Arabidopsis thaliana OX=3702 GN=PP2CA PE=1 SV=1	GO:0004722//protein serine/threonine phosphatase activity;GO:0005634//nucleus;GO:0004724//magnesium-dependent protein serine/threonine phosphatase activity;GO:0005634//nucleus;GO:0005829//cytosol;GO:0005829//cytosol;GO:0046872//metal ion binding
CL2773.Contig4_All	ko04016//MAPK signaling pathway - plant;ko04075//Plant hormone signal transduction	Environmental Information Processing	Signal transduction	-2.098929276	5.59	3.73	3.04	0.86	0.86	1.02	K14497//protein phosphatase 2C [EC:3.1.3.16]+ko04016//MAPK signaling pathway - plant+ko04075//Plant hormone signal transduction;K14497//protein phosphatase 2C [EC:3.1.3.16]+ko04016//MAPK signaling pathway - plant+ko04075//Plant hormone signal transduction;K14497//protein phosphatase 2C [EC:3.1.3.16]+ko04016//MAPK signaling pathway - plant+ko04075//Plant hormone signal transduction;K14497//protein…	AM445520.1 Vitis vinifera, whole genome shotgun sequence, contig VV78X189314.4, clone ENTAV 115	Protein phosphatase 2C 37 [Vitis vinifera]	Protein phosphatase 2C	[T] KOG0698 Serine/threonine protein phosphatase	Protein phosphatase 2C 37 OS=Arabidopsis thaliana OX=3702 GN=PP2CA PE=1 SV=1	GO:0046872//metal ion binding;GO:0004724//magnesium-dependent protein serine/threonine phosphatase activity;GO:0005634//nucleus;GO:0005634//nucleus;GO:0005829//cytosol;GO:0005829//cytosol;GO:0004722//protein serine/threonine phosphatase activity
CL2773.Contig6_All	ko04075//Plant hormone signal transduction;ko04016//MAPK signaling pathway - plant	Environmental Information Processing	Signal transduction	-1.901605671	4.36	5.29	6.42	1.67	1.22	1.26	K14497//protein phosphatase 2C [EC:3.1.3.16]+ko04016//MAPK signaling pathway - plant+ko04075//Plant hormone signal transduction;K14497//protein phosphatase 2C [EC:3.1.3.16]+ko04016//MAPK signaling pathway - plant+ko04075//Plant hormone signal transduction;K14497//protein phosphatase 2C [EC:3.1.3.16]+ko04016//MAPK signaling pathway - plant+ko04075//Plant hormone signal transduction;K14497//protein…	AM445520.1 Vitis vinifera, whole genome shotgun sequence, contig VV78X189314.4, clone ENTAV 115	Protein phosphatase 2C 37 [Vitis vinifera]	Protein phosphatase 2C	[T] KOG0698 Serine/threonine protein phosphatase	Protein phosphatase 2C 37 OS=Arabidopsis thaliana OX=3702 GN=PP2CA PE=1 SV=1	GO:0004724//magnesium-dependent protein serine/threonine phosphatase activity;GO:0005634//nucleus;GO:0004722//protein serine/threonine phosphatase activity;GO:0005829//cytosol;GO:0005634//nucleus;GO:0005829//cytosol;GO:0046872//metal ion binding
CL2981.Contig3_All	ko04075//Plant hormone signal transduction	Environmental Information Processing	Signal transduction	-1.451045216	2.02	1.24	1.79	0.59	0.64	0.53	K14490//histidine-containing phosphotransfer peotein+ko04075//Plant hormone signal transduction;K14490//histidine-containing phosphotransfer peotein+ko04075//Plant hormone signal transduction;K14490//histidine-containing phosphotransfer peotein+ko04075//Plant hormone signal transduction;K14490//histidine-containing phosphotransfer peotein+ko04075//Plant hormone signal transduction;K14490//histidi…	XM_002265271.4 PREDICTED: Vitis vinifera histidine-containing phosphotransfer protein 1 (LOC100250410), mRNA	PREDICTED: histidine-containing phosphotransfer protein 1 [Vitis vinifera] >CBI34323.3 unnamed protein product, partial [Vitis vinifera]	Hpt domain	[T] KOG4747 Two-component phosphorelay intermediate involved in MAP kinase cascade regulation	Histidine-containing phosphotransfer protein 1 OS=Arabidopsis thaliana OX=3702 GN=AHP1 PE=1 SV=1	GO:0009736//cytokinin-activated signaling pathway;GO:0009927//histidine phosphotransfer kinase activity;GO:0016310//phosphorylation;GO:0000160//phosphorelay signal transduction system;GO:0009736//cytokinin-activated signaling pathway;GO:0000160//phosphorelay signal transduction system;GO:0005634//nucleus;GO:0000160//phosphorelay signal transduction system;GO:0009736//cytokinin-activated signaling…
CL3064.Contig11_All	ko04075//Plant hormone signal transduction	Environmental Information Processing	Signal transduction	-2.957354953	0.04	0.04	0.8	0	0	0	K13415//protein brassinosteroid insensitive 1 [EC:2.7.10.1 2.7.11.1]+ko04075//Plant hormone signal transduction	AM484834.2 Vitis vinifera contig VV78X187578.8, whole genome shotgun sequence	promoter-binding protein SPL10 [Vitis vinifera] >ADG36381.1 promoter-binding protein SPL10 [Vitis vinifera]	SBP domain		Squamosa promoter-binding-like protein 2 OS=Arabidopsis thaliana OX=3702 GN=SPL2 PE=2 SV=1	GO:0003677//DNA binding;GO:0005634//nucleus;GO:0046872//metal ion binding;GO:0005634//nucleus
CL3077.Contig9_All	ko04075//Plant hormone signal transduction	Environmental Information Processing	Signal transduction	-0.820371057	4.51	6.3	4.56	3.68	1.87	3.03	K14484//auxin-responsive protein IAA+ko04075//Plant hormone signal transduction;K14484//auxin-responsive protein IAA+ko04075//Plant hormone signal transduction;K14484//auxin-responsive protein IAA+ko04075//Plant hormone signal transduction;K14484//auxin-responsive protein IAA+ko04075//Plant hormone signal transduction;K14484//auxin-responsive protein IAA+ko04075//Plant hormone signal transduction	XM_010665766.2 PREDICTED: Vitis vinifera Aux/IAA protein (LOC100232909), transcript variant X3, mRNA	PREDICTED: aux/IAA protein isoform X1 [Vitis vinifera]	AUX/IAA family	[TR] LSE0302 A Auxin-inducible protein	Auxin-responsive protein IAA8 OS=Arabidopsis thaliana OX=3702 GN=IAA8 PE=1 SV=1	GO:0009734//auxin-activated signaling pathway;GO:0009734//auxin-activated signaling pathway;GO:0005634//nucleus;GO:0005634//nucleus;GO:0006355//regulation of transcription, DNA-templated;GO:0009734//auxin-activated signaling pathway;GO:0006355//regulation of transcription, DNA-templated;GO:0009734//auxin-activated signaling pathway;GO:0006355//regulation of transcription, DNA-templated;GO:0006355…
CL3081.Contig1_All	ko04075//Plant hormone signal transduction	Environmental Information Processing	Signal transduction	-0.712311069	58.11	60.52	46.86	31.67	34.09	33.88	K14503//brassinosteroid resistant 1/2+ko04075//Plant hormone signal transduction;K14503//brassinosteroid resistant 1/2+ko04075//Plant hormone signal transduction;K14503//brassinosteroid resistant 1/2+ko04075//Plant hormone signal transduction;K14503//brassinosteroid resistant 1/2+ko04075//Plant hormone signal transduction;K14503//brassinosteroid resistant 1/2+ko04075//Plant hormone signal transdu…	XM_002273511.3 PREDICTED: Vitis vinifera BES1/BZR1 homolog protein 2 (LOC100249673), mRNA	PREDICTED: BES1/BZR1 homolog protein 2 [Vitis vinifera] >RVW23059.1 BES1/BZR1-like protein 2 [Vitis vinifera] >RVW73998.1 BES1/BZR1-like protein 2 [Vitis vinifera]	BES1/BZR1 plant transcription factor, N-terminal	[GR] LSE0468 A Predicted glycosylhydrolase	BES1/BZR1 homolog protein 2 OS=Arabidopsis thaliana OX=3702 GN=BEH2 PE=1 SV=1	GO:0009742//brassinosteroid mediated signaling pathway;GO:0003700//DNA-binding transcription factor activity;GO:0009742//brassinosteroid mediated signaling pathway;GO:0009742//brassinosteroid mediated signaling pathway;GO:0006351//transcription, DNA-templated;GO:0006351//transcription, DNA-templated;GO:0009742//brassinosteroid mediated signaling pathway;GO:0009742//brassinosteroid mediated signal…
CL3081.Contig3_All	ko04075//Plant hormone signal transduction	Environmental Information Processing	Signal transduction	-0.693984097	17.4	14.98	11.31	8.65	9.46	8.47	K14503//brassinosteroid resistant 1/2+ko04075//Plant hormone signal transduction;K14503//brassinosteroid resistant 1/2+ko04075//Plant hormone signal transduction;K14503//brassinosteroid resistant 1/2+ko04075//Plant hormone signal transduction;K14503//brassinosteroid resistant 1/2+ko04075//Plant hormone signal transduction;K14503//brassinosteroid resistant 1/2+ko04075//Plant hormone signal transdu…	AM479852.1 Vitis vinifera, whole genome shotgun sequence, contig VV79X001996.3, clone ENTAV 115	PREDICTED: BES1/BZR1 homolog protein 2 [Vitis vinifera] >RVW23059.1 BES1/BZR1-like protein 2 [Vitis vinifera] >RVW73998.1 BES1/BZR1-like protein 2 [Vitis vinifera]	BES1/BZR1 plant transcription factor, N-terminal	[GR] LSE0468 A Predicted glycosylhydrolase	BES1/BZR1 homolog protein 2 OS=Arabidopsis thaliana OX=3702 GN=BEH2 PE=1 SV=1	GO:0009742//brassinosteroid mediated signaling pathway;GO:0009742//brassinosteroid mediated signaling pathway;GO:0009742//brassinosteroid mediated signaling pathway;GO:0003700//DNA-binding transcription factor activity;GO:0009742//brassinosteroid mediated signaling pathway;GO:0006351//transcription, DNA-templated;GO:0006351//transcription, DNA-templated;GO:0009742//brassinosteroid mediated signal…
CL3129.Contig1_All	ko04016//MAPK signaling pathway - plant;ko04075//Plant hormone signal transduction	Environmental Information Processing	Signal transduction	-1.791567059	2.12	1.56	0.85	0.46	0.37	0.37	K13422//transcription factor MYC2+ko04016//MAPK signaling pathway - plant+ko04075//Plant hormone signal transduction;K13422//transcription factor MYC2+ko04016//MAPK signaling pathway - plant+ko04075//Plant hormone signal transduction;K13422//transcription factor MYC2+ko04016//MAPK signaling pathway - plant+ko04075//Plant hormone signal transduction;K13422//transcription factor MYC2+ko04016//MAPK …	XM_002279450.3 PREDICTED: Vitis vinifera putative transcription factor bHLH041 (LOC100252681), mRNA	unnamed protein product, partial [Vitis vinifera]	Helix-loop-helix DNA-binding domain	[KT] LSE0107 A bHLH transcription factor	Basic helix-loop-helix protein A OS=Pisum sativum OX=3888 GN=BHLH PE=3 SV=1	GO:0046983//protein dimerization activity
CL3129.Contig4_All	ko04075//Plant hormone signal transduction;ko04016//MAPK signaling pathway - plant	Environmental Information Processing	Signal transduction	-1.608779828	3.8	4.42	4.11	1.12	1.21	1.6	K13422//transcription factor MYC2+ko04016//MAPK signaling pathway - plant+ko04075//Plant hormone signal transduction;K13422//transcription factor MYC2+ko04016//MAPK signaling pathway - plant+ko04075//Plant hormone signal transduction;K13422//transcription factor MYC2+ko04016//MAPK signaling pathway - plant+ko04075//Plant hormone signal transduction;K13422//transcription factor MYC2+ko04016//MAPK …	XM_002279450.3 PREDICTED: Vitis vinifera putative transcription factor bHLH041 (LOC100252681), mRNA	unnamed protein product, partial [Vitis vinifera]	Helix-loop-helix DNA-binding domain	[KT] LSE0107 A bHLH transcription factor	Basic helix-loop-helix protein A OS=Pisum sativum OX=3888 GN=BHLH PE=3 SV=1	GO:0046983//protein dimerization activity
CL3217.Contig3_All	ko04075//Plant hormone signal transduction	Environmental Information Processing	Signal transduction	-0.559065008	57.92	57.57	53.43	39.76	38.49	35.22	K14486//auxin response factor+ko04075//Plant hormone signal transduction;K14486//auxin response factor+ko04075//Plant hormone signal transduction;K14486//auxin response factor+ko04075//Plant hormone signal transduction;K14486//auxin response factor+ko04075//Plant hormone signal transduction;K14486//auxin response factor+ko04075//Plant hormone signal transduction	XM_002284507.4 PREDICTED: Vitis vinifera auxin response factor 2 (LOC100268072), mRNA	PREDICTED: auxin response factor 2 [Vitis vinifera] >CBI15749.3 unnamed protein product, partial [Vitis vinifera]	Auxin response factor	[TK] LSE0284 A Auxin response transcription factor	Auxin response factor 2A OS=Solanum lycopersicum OX=4081 GN=ARF2A PE=1 SV=1	GO:0009734//auxin-activated signaling pathway;GO:0006355//regulation of transcription, DNA-templated;GO:0005634//nucleus;GO:0009734//auxin-activated signaling pathway;GO:0005634//nucleus;GO:0009734//auxin-activated signaling pathway;GO:0006355//regulation of transcription, DNA-templated;GO:0003677//DNA binding;GO:0009734//auxin-activated signaling pathway;GO:0006355//regulation of transcription, …
CL3226.Contig1_All	ko04626//Plant-pathogen interaction;ko04016//MAPK signaling pathway - plant;ko04075//Plant hormone signal transduction	Organismal Systems;Environmental Information Processing	Signal transduction;Environmental adaptation	0.576324597	5.52	6.78	5.48	9.01	8.72	8.6	K13415//protein brassinosteroid insensitive 1 [EC:2.7.10.1 2.7.11.1]+ko04075//Plant hormone signal transduction;K13420//LRR receptor-like serine/threonine-protein kinase FLS2 [EC:2.7.11.1]+ko04016//MAPK signaling pathway - plant+ko04626//Plant-pathogen interaction;K13415//protein brassinosteroid insensitive 1 [EC:2.7.10.1 2.7.11.1]+ko04075//Plant hormone signal transduction;K13415//protein brassi…	XM_002279755.4 PREDICTED: Vitis vinifera putative leucine-rich repeat receptor-like serine/threonine-protein kinase At2g14440 (LOC100265740), mRNA	PREDICTED: putative leucine-rich repeat receptor-like serine/threonine-protein kinase At2g14440 [Vitis vinifera] >CBI30598.3 unnamed protein product, partial [Vitis vinifera]	Malectin-like domain	[R] KOG0619 FOG: Leucine rich repeat	Receptor-like protein 4 OS=Arabidopsis thaliana OX=3702 GN=RLP4 PE=2 SV=1	GO:0005802//trans-Golgi network;GO:0016020//membrane;GO:0016301//kinase activity;GO:0005768//endosome;GO:0016021//integral component of membrane;GO:0005768//endosome;GO:0005802//trans-Golgi network
CL34.Contig15_All	ko04075//Plant hormone signal transduction	Environmental Information Processing	Signal transduction	-4.629298869	0.95	1.15	1.78	0	0	0	K14506//jasmonic acid-amino synthetase [EC:6.3.2.52]+ko04075//Plant hormone signal transduction	AM439960.1 Vitis vinifera, whole genome shotgun sequence, contig VV78X168471.4, clone ENTAV 115	PREDICTED: uncharacterized protein LOC100266128 isoform X3 [Vitis vinifera]		[S] TWOG0168 Uncharacterized protein
CL34.Contig17_All	ko04075//Plant hormone signal transduction	Environmental Information Processing	Signal transduction	-5.378442878	0.53	0.83	1.05	0	0	0	K14506//jasmonic acid-amino synthetase [EC:6.3.2.52]+ko04075//Plant hormone signal transduction	XM_002282274.4 PREDICTED: Vitis vinifera uncharacterized LOC100266128 (LOC100266128), transcript variant X1, mRNA	PREDICTED: uncharacterized protein LOC100266128 isoform X1 [Vitis vinifera] >CBI19570.3 unnamed protein product, partial [Vitis vinifera]	Protein of unknown function, DUF547	[S] TWOG0168 Uncharacterized protein
CL34.Contig23_All	ko04075//Plant hormone signal transduction	Environmental Information Processing	Signal transduction	-0.681931417	10.41	11.2	9.39	5.86	6.17	7.05	K14506//jasmonic acid-amino synthetase [EC:6.3.2.52]+ko04075//Plant hormone signal transduction	XM_002282274.4 PREDICTED: Vitis vinifera uncharacterized LOC100266128 (LOC100266128), transcript variant X1, mRNA	PREDICTED: uncharacterized protein LOC100266128 isoform X1 [Vitis vinifera] >CBI19570.3 unnamed protein product, partial [Vitis vinifera]	Leucine-zipper of ternary complex factor MIP1	[S] TWOG0168 Uncharacterized protein
CL34.Contig4_All	ko04075//Plant hormone signal transduction	Environmental Information Processing	Signal transduction	-0.813192552	22.6	16.8	19.43	11.6	9.22	12.23	K14506//jasmonic acid-amino synthetase [EC:6.3.2.52]+ko04075//Plant hormone signal transduction	XM_002282274.4 PREDICTED: Vitis vinifera uncharacterized LOC100266128 (LOC100266128), transcript variant X1, mRNA	PREDICTED: uncharacterized protein LOC100266128 isoform X1 [Vitis vinifera] >CBI19570.3 unnamed protein product, partial [Vitis vinifera]	Protein of unknown function, DUF547	[S] TWOG0168 Uncharacterized protein
CL3461.Contig2_All	ko04075//Plant hormone signal transduction;ko04016//MAPK signaling pathway - plant	Environmental Information Processing	Signal transduction	0.83765303	1.4	1.57	1.89	2.7	3.14	2.8	K14509//ethylene receptor [EC:2.7.13.-]+ko04016//MAPK signaling pathway - plant+ko04075//Plant hormone signal transduction;K14509//ethylene receptor [EC:2.7.13.-]+ko04016//MAPK signaling pathway - plant+ko04075//Plant hormone signal transduction;K14509//ethylene receptor [EC:2.7.13.-]+ko04016//MAPK signaling pathway - plant+ko04075//Plant hormone signal transduction;K14509//ethylene receptor [EC:…	AM430288.2 Vitis vinifera contig VV78X243107.9, whole genome shotgun sequence	Protein EIN4 [Vitis vinifera]	GAF domain	[T] KOG0519 Sensory transduction histidine kinase	Protein EIN4 OS=Arabidopsis thaliana OX=3702 GN=EIN4 PE=1 SV=1	GO:0005524//ATP binding;GO:0038199//ethylene receptor activity;GO:0000155//phosphorelay sensor kinase activity;GO:0005789//endoplasmic reticulum membrane;GO:0046872//metal ion binding;GO:0016021//integral component of membrane;GO:0000155//phosphorelay sensor kinase activity;GO:0051740//ethylene binding
CL3461.Contig3_All	ko04016//MAPK signaling pathway - plant;ko04075//Plant hormone signal transduction	Environmental Information Processing	Signal transduction	0.600542939	5.07	3.89	6.11	7.78	7.73	7.15	K14509//ethylene receptor [EC:2.7.13.-]+ko04016//MAPK signaling pathway - plant+ko04075//Plant hormone signal transduction;K14509//ethylene receptor [EC:2.7.13.-]+ko04016//MAPK signaling pathway - plant+ko04075//Plant hormone signal transduction;K14509//ethylene receptor [EC:2.7.13.-]+ko04016//MAPK signaling pathway - plant+ko04075//Plant hormone signal transduction;K14509//ethylene receptor [EC:…	XM_002270721.4 PREDICTED: Vitis vinifera protein EIN4 (LOC100249603), mRNA	Protein EIN4 [Vitis vinifera]	Response regulator receiver domain	[T] KOG0519 Sensory transduction histidine kinase	Protein EIN4 OS=Arabidopsis thaliana OX=3702 GN=EIN4 PE=1 SV=1	GO:0005789//endoplasmic reticulum membrane;GO:0038199//ethylene receptor activity;GO:0046872//metal ion binding;GO:0000155//phosphorelay sensor kinase activity;GO:0016021//integral component of membrane;GO:0005524//ATP binding;GO:0051740//ethylene binding;GO:0000155//phosphorelay sensor kinase activity
CL3461.Contig7_All	ko04075//Plant hormone signal transduction;ko04016//MAPK signaling pathway - plant	Environmental Information Processing	Signal transduction	-1.307911395	9.92	8.45	6.89	4.35	2.99	2.64	K14509//ethylene receptor [EC:2.7.13.-]+ko04016//MAPK signaling pathway - plant+ko04075//Plant hormone signal transduction;K14509//ethylene receptor [EC:2.7.13.-]+ko04016//MAPK signaling pathway - plant+ko04075//Plant hormone signal transduction;K14509//ethylene receptor [EC:2.7.13.-]+ko04016//MAPK signaling pathway - plant+ko04075//Plant hormone signal transduction;K14509//ethylene receptor [EC:…	XM_002270721.4 PREDICTED: Vitis vinifera protein EIN4 (LOC100249603), mRNA	Protein EIN4 [Vitis vinifera]	Response regulator receiver domain	[T] KOG0519 Sensory transduction histidine kinase	Protein EIN4 OS=Arabidopsis thaliana OX=3702 GN=EIN4 PE=1 SV=1	GO:0038199//ethylene receptor activity;GO:0005524//ATP binding;GO:0051740//ethylene binding;GO:0000155//phosphorelay sensor kinase activity;GO:0046872//metal ion binding;GO:0016021//integral component of membrane;GO:0005789//endoplasmic reticulum membrane;GO:0000155//phosphorelay sensor kinase activity
CL3540.Contig1_All	ko04075//Plant hormone signal transduction;ko04712//Circadian rhythm - plant	Organismal Systems;Environmental Information Processing	Environmental adaptation;Signal transduction	0.289882889	18.59	19.98	19.98	22.92	23.22	24.67	K05765//cofilin;K05765//cofilin;K12126//phytochrome-interacting factor 3+ko04712//Circadian rhythm - plant+ko04075//Plant hormone signal transduction;K12126//phytochrome-interacting factor 3+ko04712//Circadian rhythm - plant+ko04075//Plant hormone signal transduction;K12126//phytochrome-interacting factor 3+ko04712//Circadian rhythm - plant+ko04075//Plant hormone signal transduction	XM_002273889.3 PREDICTED: Vitis vinifera transcription factor bHLH113 (LOC100243890), mRNA	PREDICTED: 15 kDa selenoprotein [Vitis vinifera]	Sep15/SelM redox domain	[R] KOG3384 Selenoprotein	Transcription factor bHLH153 OS=Arabidopsis thaliana OX=3702 GN=BHLH153 PE=1 SV=1	GO:0005788//endoplasmic reticulum lumen;GO:0005788//endoplasmic reticulum lumen;GO:0016491//oxidoreductase activity
CL3543.Contig1_All	ko04075//Plant hormone signal transduction	Environmental Information Processing	Signal transduction	-1.182204264	36.25	31.85	25.11	16.01	11.94	12.59	K14494//DELLA protein+ko04075//Plant hormone signal transduction;K14494//DELLA protein+ko04075//Plant hormone signal transduction;K14494//DELLA protein+ko04075//Plant hormone signal transduction;K14494//DELLA protein+ko04075//Plant hormone signal transduction;K14494//DELLA protein+ko04075//Plant hormone signal transduction	XM_002280754.3 PREDICTED: Vitis vinifera scarecrow-like protein 14 (LOC100251782), mRNA	PREDICTED: scarecrow-like protein 14 [Vitis vinifera]	GRAS domain family	[TK] LSE0487 A Gibberellin response modulator/Predicted transcription factor	Scarecrow-like protein 14 OS=Arabidopsis thaliana OX=3702 GN=SCL14 PE=2 SV=2
CL3543.Contig4_All	ko04075//Plant hormone signal transduction	Environmental Information Processing	Signal transduction	-0.517977397	19.62	17.86	15.1	12.8	11.86	11.69	K14494//DELLA protein+ko04075//Plant hormone signal transduction;K14494//DELLA protein+ko04075//Plant hormone signal transduction;K14494//DELLA protein+ko04075//Plant hormone signal transduction;K14494//DELLA protein+ko04075//Plant hormone signal transduction	XM_002283347.4 PREDICTED: Vitis vinifera scarecrow-like protein 33 (LOC100262198), mRNA	PREDICTED: scarecrow-like protein 33 [Vitis vinifera]	GRAS domain family	[TK] LSE0487 A Gibberellin response modulator/Predicted transcription factor	Scarecrow-like protein 14 OS=Arabidopsis thaliana OX=3702 GN=SCL14 PE=2 SV=2
CL3565.Contig1_All	ko04075//Plant hormone signal transduction	Environmental Information Processing	Signal transduction	-0.987198905	44.03	42.03	44.84	19.8	21.78	23.6	K14485//transport inhibitor response 1+ko04075//Plant hormone signal transduction;K14485//transport inhibitor response 1+ko04075//Plant hormone signal transduction;K14485//transport inhibitor response 1+ko04075//Plant hormone signal transduction;K14485//transport inhibitor response 1+ko04075//Plant hormone signal transduction;K14485//transport inhibitor response 1+ko04075//Plant hormone signal tr…	XR_787470.2 PREDICTED: Vitis vinifera protein TRANSPORT INHIBITOR RESPONSE 1 (LOC100264085), transcript variant X2, misc_RNA	protein TRANSPORT INHIBITOR RESPONSE 1 [Manihot esculenta] >OAY49591.1 hypothetical protein MANES_05G067800 [Manihot esculenta]	Transport inhibitor response 1 protein domain	[R] KOG1947 Leucine rich repeat proteins, some proteins contain F-box	Protein TRANSPORT INHIBITOR RESPONSE 1 OS=Arabidopsis thaliana OX=3702 GN=TIR1 PE=1 SV=2
CL3565.Contig2_All	ko04075//Plant hormone signal transduction	Environmental Information Processing	Signal transduction	-0.982201825	6.46	5.62	5.12	3.58	2.18	2.83	K14485//transport inhibitor response 1+ko04075//Plant hormone signal transduction;K14485//transport inhibitor response 1+ko04075//Plant hormone signal transduction;K14485//transport inhibitor response 1+ko04075//Plant hormone signal transduction;K14485//transport inhibitor response 1+ko04075//Plant hormone signal transduction;K14485//transport inhibitor response 1+ko04075//Plant hormone signal tr…	AM433343.2 Vitis vinifera contig VV78X083692.14, whole genome shotgun sequence	protein TRANSPORT INHIBITOR RESPONSE 1 [Manihot esculenta] >OAY49591.1 hypothetical protein MANES_05G067800 [Manihot esculenta]	Transport inhibitor response 1 protein domain	[R] KOG1947 Leucine rich repeat proteins, some proteins contain F-box	Protein TRANSPORT INHIBITOR RESPONSE 1 OS=Arabidopsis thaliana OX=3702 GN=TIR1 PE=1 SV=2	GO:0009734//auxin-activated signaling pathway;GO:0000822//inositol hexakisphosphate binding;GO:0009734//auxin-activated signaling pathway;GO:0009734//auxin-activated signaling pathway;GO:0009734//auxin-activated signaling pathway;GO:0009734//auxin-activated signaling pathway
CL3565.Contig3_All	ko04075//Plant hormone signal transduction	Environmental Information Processing	Signal transduction	-0.752309515	5.21	4.61	4.62	3.14	2.65	2.69	K14485//transport inhibitor response 1+ko04075//Plant hormone signal transduction;K14485//transport inhibitor response 1+ko04075//Plant hormone signal transduction;K14485//transport inhibitor response 1+ko04075//Plant hormone signal transduction;K14485//transport inhibitor response 1+ko04075//Plant hormone signal transduction;K14485//transport inhibitor response 1+ko04075//Plant hormone signal tr…	XR_787470.2 PREDICTED: Vitis vinifera protein TRANSPORT INHIBITOR RESPONSE 1 (LOC100264085), transcript variant X2, misc_RNA	trypanosome infection response 1 [Betula luminifera]	Transport inhibitor response 1 protein domain	[R] KOG1947 Leucine rich repeat proteins, some proteins contain F-box	Protein TRANSPORT INHIBITOR RESPONSE 1 OS=Arabidopsis thaliana OX=3702 GN=TIR1 PE=1 SV=2
CL371.Contig3_All	ko04712//Circadian rhythm - plant;ko04075//Plant hormone signal transduction	Organismal Systems;Environmental Information Processing	Signal transduction;Environmental adaptation	0.711729447	3.59	4.59	3.55	5.65	6.68	6.78	K11253//histone H3;K04733//interleukin-1 receptor-associated kinase 4 [EC:2.7.11.1];K04733//interleukin-1 receptor-associated kinase 4 [EC:2.7.11.1];K12126//phytochrome-interacting factor 3+ko04712//Circadian rhythm - plant+ko04075//Plant hormone signal transduction	XM_002264933.4 PREDICTED: Vitis vinifera transcription factor bHLH77 (LOC100259005), mRNA	Transcription factor bHLH62 [Vitis vinifera] >CAN73299.1 hypothetical protein VITISV_005183 [Vitis vinifera]	Helix-loop-helix DNA-binding domain	[KT] LSE0107 A bHLH transcription factor	Transcription factor bHLH62 OS=Arabidopsis thaliana OX=3702 GN=BHLH62 PE=2 SV=1	GO:0006355//regulation of transcription, DNA-templated;GO:0006355//regulation of transcription, DNA-templated;GO:0006355//regulation of transcription, DNA-templated;GO:0006355//regulation of transcription, DNA-templated;GO:0046983//protein dimerization activity
CL3792.Contig3_All	ko04075//Plant hormone signal transduction	Environmental Information Processing	Signal transduction	2.534321003	3.11	2.97	2.43	13.51	18.59	17.58	K14487//auxin responsive GH3 gene family+ko04075//Plant hormone signal transduction;K14487//auxin responsive GH3 gene family+ko04075//Plant hormone signal transduction;K14487//auxin responsive GH3 gene family+ko04075//Plant hormone signal transduction;K14487//auxin responsive GH3 gene family+ko04075//Plant hormone signal transduction;K14487//auxin responsive GH3 gene family+ko04075//Plant hormone…	XM_002283850.3 PREDICTED: Vitis vinifera probable indole-3-acetic acid-amido synthetase GH3.1 (LOC100250868), mRNA	PREDICTED: probable indole-3-acetic acid-amido synthetase GH3.1 [Vitis vinifera]	GH3 auxin-responsive promoter	[R] TWOG0166 Auxin-responsive GH3 protein and related proteins	Probable indole-3-acetic acid-amido synthetase GH3.1 OS=Arabidopsis thaliana OX=3702 GN=GH3.1 PE=2 SV=1	GO:0005737//cytoplasm;GO:0016881//acid-amino acid ligase activity;GO:0005737//cytoplasm
CL3856.Contig2_All	ko04075//Plant hormone signal transduction	Environmental Information Processing	Signal transduction	-1.652549087	3.45	3.2	4.39	1.47	0.8	1.1	K14491//two-component response regulator ARR-B family+ko04075//Plant hormone signal transduction;K14491//two-component response regulator ARR-B family+ko04075//Plant hormone signal transduction;K14491//two-component response regulator ARR-B family+ko04075//Plant hormone signal transduction;K14491//two-component response regulator ARR-B family+ko04075//Plant hormone signal transduction;K14491//two…	XM_010654351.2 PREDICTED: Vitis vinifera myb family transcription factor EFM (LOC100243049), transcript variant X2, mRNA	Transcription factor HHO5 [Vitis vinifera] >RVX23570.1 Transcription factor HHO5 [Vitis vinifera]	Myb-like DNA-binding domain	[RK] LSE0452 A MYB transcription factor	Transcription factor HHO5 OS=Arabidopsis thaliana OX=3702 GN=HHO5 PE=1 SV=1	GO:0003677//DNA binding;GO:0005634//nucleus;GO:0005634//nucleus
CL3856.Contig3_All	ko04075//Plant hormone signal transduction	Environmental Information Processing	Signal transduction	-1.357327539	18.71	21.22	16.53	6.91	7.07	7.7	K14491//two-component response regulator ARR-B family+ko04075//Plant hormone signal transduction;K14491//two-component response regulator ARR-B family+ko04075//Plant hormone signal transduction;K14491//two-component response regulator ARR-B family+ko04075//Plant hormone signal transduction;K14491//two-component response regulator ARR-B family+ko04075//Plant hormone signal transduction;K14491//two…	XM_002264593.4 PREDICTED: Vitis vinifera myb family transcription factor EFM (LOC100243049), transcript variant X1, mRNA	Transcription factor HHO5 [Vitis vinifera] >RVX23570.1 Transcription factor HHO5 [Vitis vinifera]	Myb-like DNA-binding domain	[RK] LSE0452 A MYB transcription factor	Transcription factor HHO5 OS=Arabidopsis thaliana OX=3702 GN=HHO5 PE=1 SV=1	GO:0005634//nucleus;GO:0005634//nucleus;GO:0003677//DNA binding
CL3870.Contig4_All	ko04075//Plant hormone signal transduction	Environmental Information Processing	Signal transduction	-2.439609956	0.86	1.24	0.46	0.21	0.06	0.15	K13415//protein brassinosteroid insensitive 1 [EC:2.7.10.1 2.7.11.1]+ko04075//Plant hormone signal transduction	XM_002277003.3 PREDICTED: Vitis vinifera squamosa promoter-binding-like protein 7 (LOC100251222), mRNA	Squamosa promoter-binding-like protein 7 [Vitis vinifera]	SBP domain		Squamosa promoter-binding-like protein 7 OS=Arabidopsis thaliana OX=3702 GN=SPL7 PE=1 SV=2	GO:0055070//copper ion homeostasis;GO:0006355//regulation of transcription, DNA-templated;GO:0006355//regulation of transcription, DNA-templated;GO:0046872//metal ion binding;GO:0006355//regulation of transcription, DNA-templated;GO:0003677//DNA binding;GO:0006355//regulation of transcription, DNA-templated;GO:0005634//nucleus;GO:0005634//nucleus;GO:0016021//integral component of membrane
CL3870.Contig9_All	ko04075//Plant hormone signal transduction	Environmental Information Processing	Signal transduction	-2.224742132	0.53	0.34	0.24	0	0.04	0.13	K13415//protein brassinosteroid insensitive 1 [EC:2.7.10.1 2.7.11.1]+ko04075//Plant hormone signal transduction	XM_002277003.3 PREDICTED: Vitis vinifera squamosa promoter-binding-like protein 7 (LOC100251222), mRNA	unnamed protein product, partial [Vitis vinifera]	SBP domain		Squamosa promoter-binding-like protein 7 OS=Arabidopsis thaliana OX=3702 GN=SPL7 PE=1 SV=2	GO:0005634//nucleus;GO:0006355//regulation of transcription, DNA-templated;GO:0006355//regulation of transcription, DNA-templated;GO:0016021//integral component of membrane;GO:0006355//regulation of transcription, DNA-templated;GO:0005634//nucleus;GO:0055070//copper ion homeostasis;GO:0006355//regulation of transcription, DNA-templated;GO:0003677//DNA binding;GO:0046872//metal ion binding
CL3951.Contig1_All	ko04075//Plant hormone signal transduction	Environmental Information Processing	Signal transduction	-0.366131917	13.97	14.47	12.47	11.9	9.37	10.27	K14486//auxin response factor+ko04075//Plant hormone signal transduction;K14486//auxin response factor+ko04075//Plant hormone signal transduction;K14486//auxin response factor+ko04075//Plant hormone signal transduction;K14486//auxin response factor+ko04075//Plant hormone signal transduction;K14486//auxin response factor+ko04075//Plant hormone signal transduction	XM_010658398.2 PREDICTED: Vitis vinifera auxin response factor 19 (LOC100263801), mRNA	PREDICTED: auxin response factor 19 [Vitis vinifera]	Auxin response factor	[TK] LSE0284 A Auxin response transcription factor	Auxin response factor 19 OS=Oryza sativa subsp. japonica OX=39947 GN=ARF19 PE=2 SV=2	GO:0009734//auxin-activated signaling pathway;GO:0006355//regulation of transcription, DNA-templated;GO:0009734//auxin-activated signaling pathway;GO:0006355//regulation of transcription, DNA-templated;GO:0009734//auxin-activated signaling pathway;GO:0009734//auxin-activated signaling pathway;GO:0003677//DNA binding;GO:0005634//nucleus;GO:0009734//auxin-activated signaling pathway;GO:0005634//nuc…
CL3951.Contig2_All	ko04075//Plant hormone signal transduction	Environmental Information Processing	Signal transduction	-0.519993465	20.6	15.63	14.51	10.98	11.99	12.01	K14486//auxin response factor+ko04075//Plant hormone signal transduction;K14486//auxin response factor+ko04075//Plant hormone signal transduction;K14486//auxin response factor+ko04075//Plant hormone signal transduction;K14486//auxin response factor+ko04075//Plant hormone signal transduction;K14486//auxin response factor+ko04075//Plant hormone signal transduction	XM_010658398.2 PREDICTED: Vitis vinifera auxin response factor 19 (LOC100263801), mRNA	PREDICTED: auxin response factor 19 [Vitis vinifera]	AUX/IAA family	[TK] LSE0284 A Auxin response transcription factor	Auxin response factor 19 OS=Oryza sativa subsp. japonica OX=39947 GN=ARF19 PE=2 SV=2	GO:0009734//auxin-activated signaling pathway;GO:0009734//auxin-activated signaling pathway;GO:0009734//auxin-activated signaling pathway;GO:0006355//regulation of transcription, DNA-templated;GO:0006355//regulation of transcription, DNA-templated;GO:0005634//nucleus;GO:0009734//auxin-activated signaling pathway;GO:0006355//regulation of transcription, DNA-templated;GO:0003677//DNA binding;GO:000…
CL40.Contig8_All	ko04075//Plant hormone signal transduction;ko04712//Circadian rhythm - plant	Environmental Information Processing;Organismal Systems	Environmental adaptation;Signal transduction	-1.524701835	4.04	3.31	3.3	0.7	1.23	1.62	K12126//phytochrome-interacting factor 3+ko04712//Circadian rhythm - plant+ko04075//Plant hormone signal transduction;K12126//phytochrome-interacting factor 3+ko04712//Circadian rhythm - plant+ko04075//Plant hormone signal transduction;K10863//aprataxin [EC:3.1.11.7 3.1.11.8 3.1.12.2];K12126//phytochrome-interacting factor 3+ko04712//Circadian rhythm - plant+ko04075//Plant hormone signal transduc…	XM_002283266.2 PREDICTED: Vitis vinifera transcription factor bHLH85 (LOC100264335), mRNA	Transcription factor bHLH85 [Vitis vinifera]		[KT] LSE0107 A bHLH transcription factor	Transcription factor bHLH85 OS=Arabidopsis thaliana OX=3702 GN=BHLH85 PE=2 SV=1	GO:0005634//nucleus;GO:0001228//DNA-binding transcription activator activity, RNA polymerase II-specific;GO:0005634//nucleus;GO:0046983//protein dimerization activity
CL4006.Contig3_All	ko04016//MAPK signaling pathway - plant;ko04075//Plant hormone signal transduction	Environmental Information Processing	Signal transduction	-1.201632018	1.49	0.94	1.37	0.62	0.53	0.42	K04424//sterile alpha motif and leucine zipper containing kinase AZK [EC:2.7.11.25];K04424//sterile alpha motif and leucine zipper containing kinase AZK [EC:2.7.11.25];K14510//serine/threonine-protein kinase CTR1 [EC:2.7.11.1]+ko04016//MAPK signaling pathway - plant+ko04075//Plant hormone signal transduction;K04424//sterile alpha motif and leucine zipper containing kinase AZK [EC:2.7.11.25];K0442…	XM_002278324.3 PREDICTED: Vitis vinifera RGS domain-containing serine/threonine-protein kinase A (LOC100256793), transcript variant X1, mRNA	PREDICTED: RGS domain-containing serine/threonine-protein kinase A isoform X2 [Vitis vinifera]	Protein tyrosine and serine/threonine kinase	[T] KOG0192 Tyrosine kinase specific for activated (GTP-bound) p21cdc42Hs	Serine/threonine-protein kinase EDR1 OS=Arabidopsis thaliana OX=3702 GN=EDR1 PE=1 SV=1	GO:0006355//regulation of transcription, DNA-templated;GO:0004674//protein serine/threonine kinase activity;GO:0006355//regulation of transcription, DNA-templated;GO:0006355//regulation of transcription, DNA-templated;GO:0004672//protein kinase activity;GO:0005524//ATP binding;GO:0006355//regulation of transcription, DNA-templated
CL4097.Contig5_All	ko04075//Plant hormone signal transduction;ko04016//MAPK signaling pathway - plant;ko03050//Proteasome	Genetic Information Processing;Environmental Information Processing	Folding, sorting and degradation;Signal transduction	-1.413649242	14.36	15.11	13.57	5.72	5.63	4.55	K03028//26S proteasome regulatory subunit N1+ko03050//Proteasome;K11838//ubiquitin carboxyl-terminal hydrolase 7 [EC:3.4.19.12];K11838//ubiquitin carboxyl-terminal hydrolase 7 [EC:3.4.19.12];K13422//transcription factor MYC2+ko04016//MAPK signaling pathway - plant+ko04075//Plant hormone signal transduction	XM_010661414.2 PREDICTED: Vitis vinifera protein NLP6 (LOC100263398), mRNA	PREDICTED: protein NLP6 [Vitis vinifera]	RWP-RK domain	[R] LSE0422 A Homolog of regulator controlling development of symbiotic root nodules, contains Phox and Bem1p domain, and RWP-RK domain	Protein NLP7 OS=Arabidopsis thaliana OX=3702 GN=NLP7 PE=1 SV=2
CL417.Contig11_All	ko04075//Plant hormone signal transduction	Environmental Information Processing	Signal transduction	-1.637078602	5.55	5.36	4.11	1.48	1.39	1.86	K14491//two-component response regulator ARR-B family+ko04075//Plant hormone signal transduction;K14491//two-component response regulator ARR-B family+ko04075//Plant hormone signal transduction;K14491//two-component response regulator ARR-B family+ko04075//Plant hormone signal transduction	AM486656.2 Vitis vinifera contig VV78X044640.12, whole genome shotgun sequence	Myb family transcription factor PHL7 [Vitis vinifera]	MYB-CC type transfactor, LHEQLE motif	[RK] LSE0452 A MYB transcription factor	Myb family transcription factor PHL7 OS=Arabidopsis thaliana OX=3702 GN=PHL7 PE=2 SV=1	GO:0005634//nucleus;GO:0003677//DNA binding;GO:0005634//nucleus
CL417.Contig12_All	ko04075//Plant hormone signal transduction	Environmental Information Processing	Signal transduction	-1.314994185	0.67	0.76	0.95	0.28	0.32	0.32	K14491//two-component response regulator ARR-B family+ko04075//Plant hormone signal transduction;K14491//two-component response regulator ARR-B family+ko04075//Plant hormone signal transduction;K14491//two-component response regulator ARR-B family+ko04075//Plant hormone signal transduction	XM_010648783.2 PREDICTED: Vitis vinifera myb family transcription factor PHL7 (LOC100248144), transcript variant X1, mRNA	Myb family transcription factor PHL7 [Vitis vinifera]	MYB-CC type transfactor, LHEQLE motif	[RK] LSE0452 A MYB transcription factor	Myb family transcription factor PHL7 OS=Arabidopsis thaliana OX=3702 GN=PHL7 PE=2 SV=1	GO:0003677//DNA binding;GO:0005634//nucleus;GO:0005634//nucleus
CL417.Contig18_All	ko04075//Plant hormone signal transduction	Environmental Information Processing	Signal transduction	2.989294502	0.41	0	0	2.48	1.89	1.8	K14491//two-component response regulator ARR-B family+ko04075//Plant hormone signal transduction;K14491//two-component response regulator ARR-B family+ko04075//Plant hormone signal transduction;K14491//two-component response regulator ARR-B family+ko04075//Plant hormone signal transduction	AM486656.2 Vitis vinifera contig VV78X044640.12, whole genome shotgun sequence	PREDICTED: myb family transcription factor PHL7 isoform X1 [Vitis vinifera] >XP_010647087.1 PREDICTED: myb family transcription factor PHL7 isoform X1 [Vitis vinifera] >XP_019074066.1 PREDICTED: myb family transcription factor PHL7 isoform X1 [Vitis vinifera]	MYB-CC type transfactor, LHEQLE motif	[RK] LSE0452 A MYB transcription factor	Myb family transcription factor PHL7 OS=Arabidopsis thaliana OX=3702 GN=PHL7 PE=2 SV=1	GO:0005634//nucleus;GO:0005634//nucleus;GO:0003677//DNA binding
CL417.Contig5_All	ko04075//Plant hormone signal transduction	Environmental Information Processing	Signal transduction	-2.176502262	0.46	0.38	0.14	0.1	0.04	0	K14491//two-component response regulator ARR-B family+ko04075//Plant hormone signal transduction;K14491//two-component response regulator ARR-B family+ko04075//Plant hormone signal transduction;K14491//two-component response regulator ARR-B family+ko04075//Plant hormone signal transduction;K14491//two-component response regulator ARR-B family+ko04075//Plant hormone signal transduction	AM486656.2 Vitis vinifera contig VV78X044640.12, whole genome shotgun sequence	Myb family transcription factor PHL7 [Vitis vinifera]	MYB-CC type transfactor, LHEQLE motif	[RK] LSE0452 A MYB transcription factor	Myb family transcription factor PHL7 OS=Arabidopsis thaliana OX=3702 GN=PHL7 PE=2 SV=1	GO:0005634//nucleus;GO:0003677//DNA binding;GO:0005634//nucleus
CL4317.Contig2_All	ko04075//Plant hormone signal transduction	Environmental Information Processing	Signal transduction	-0.578304067	10	9.92	9.53	7.39	6.77	5.3	K14486//auxin response factor+ko04075//Plant hormone signal transduction;K14486//auxin response factor+ko04075//Plant hormone signal transduction;K14486//auxin response factor+ko04075//Plant hormone signal transduction;K14486//auxin response factor+ko04075//Plant hormone signal transduction	XM_010659615.2 PREDICTED: Vitis vinifera auxin response factor 1 (LOC100264303), transcript variant X2, mRNA	PREDICTED: auxin response factor 1 isoform X2 [Vitis vinifera] >CBI29640.3 unnamed protein product, partial [Vitis vinifera]	Auxin response factor	[TK] LSE0284 A Auxin response transcription factor	Auxin response factor 1 OS=Arabidopsis thaliana OX=3702 GN=ARF1 PE=1 SV=2	GO:0045892//negative regulation of transcription, DNA-templated;GO:0010150//leaf senescence;GO:0045892//negative regulation of transcription, DNA-templated;GO:0005634//nucleus;GO:0045892//negative regulation of transcription, DNA-templated;GO:0006355//regulation of transcription, DNA-templated;GO:0005634//nucleus;GO:0009734//auxin-activated signaling pathway;GO:0006355//regulation of transcriptio…
CL4425.Contig3_All	ko04075//Plant hormone signal transduction	Environmental Information Processing	Signal transduction	-0.806581596	9.8	9.81	8.2	5.64	4.25	5.85	K14494//DELLA protein+ko04075//Plant hormone signal transduction;K14494//DELLA protein+ko04075//Plant hormone signal transduction;K14494//DELLA protein+ko04075//Plant hormone signal transduction;K14777//ATP-dependent RNA helicase DDX47/RRP3 [EC:3.6.4.13];K14494//DELLA protein+ko04075//Plant hormone signal transduction	AM435049.2 Vitis vinifera contig VV78X087117.8, whole genome shotgun sequence	PREDICTED: scarecrow-like protein 21 [Vitis vinifera] >XP_010644523.1 PREDICTED: scarecrow-like protein 21 [Vitis vinifera]	GRAS domain family	[TK] LSE0487 A Gibberellin response modulator/Predicted transcription factor	Scarecrow-like transcription factor PAT1 OS=Arabidopsis thaliana OX=3702 GN=PAT1 PE=2 SV=1	GO:0006355//regulation of transcription, DNA-templated;GO:0005634//nucleus;GO:0003700//DNA-binding transcription factor activity;GO:0005634//nucleus;GO:0006355//regulation of transcription, DNA-templated;GO:0043565//sequence-specific DNA binding;GO:0006355//regulation of transcription, DNA-templated;GO:0006355//regulation of transcription, DNA-templated
CL4703.Contig1_All	ko04075//Plant hormone signal transduction	Environmental Information Processing	Signal transduction	-0.626219217	21.12	16.12	18.76	11.89	11.64	12.33	K14486//auxin response factor+ko04075//Plant hormone signal transduction;K14486//auxin response factor+ko04075//Plant hormone signal transduction;K14486//auxin response factor+ko04075//Plant hormone signal transduction;K14486//auxin response factor+ko04075//Plant hormone signal transduction;K14486//auxin response factor+ko04075//Plant hormone signal transduction	XM_002284507.4 PREDICTED: Vitis vinifera auxin response factor 2 (LOC100268072), mRNA	PREDICTED: auxin response factor 2 [Vitis vinifera] >XP_010656858.1 PREDICTED: auxin response factor 2 [Vitis vinifera]	Auxin response factor	[TK] LSE0284 A Auxin response transcription factor	Auxin response factor 2B OS=Solanum lycopersicum OX=4081 GN=ARF2B PE=2 SV=1	GO:0006355//regulation of transcription, DNA-templated;GO:0009734//auxin-activated signaling pathway;GO:0006355//regulation of transcription, DNA-templated;GO:0009734//auxin-activated signaling pathway;GO:0006355//regulation of transcription, DNA-templated;GO:0009734//auxin-activated signaling pathway;GO:0003677//DNA binding;GO:0009734//auxin-activated signaling pathway;GO:0009734//auxin-activate…
CL471.Contig2_All	ko04075//Plant hormone signal transduction	Environmental Information Processing	Signal transduction	-1.362122179	2.02	2.17	2.13	0.8	0.8	0.83	K14432//ABA responsive element binding factor+ko04075//Plant hormone signal transduction;K14432//ABA responsive element binding factor+ko04075//Plant hormone signal transduction;K14432//ABA responsive element binding factor+ko04075//Plant hormone signal transduction;K14432//ABA responsive element binding factor+ko04075//Plant hormone signal transduction	AM450882.1 Vitis vinifera, whole genome shotgun sequence, contig VV78X067972.26, clone ENTAV 115	PREDICTED: ripening-related bZIP protein-like isoform X3 [Vitis vinifera]	bZIP transcription factor		bZIP transcription factor TRAB1 OS=Oryza sativa subsp. japonica OX=39947 GN=TRAB1 PE=1 SV=2	GO:0005634//nucleus;GO:0005634//nucleus;GO:0003700//DNA-binding transcription factor activity
CL471.Contig3_All	ko04075//Plant hormone signal transduction	Environmental Information Processing	Signal transduction	-1.394594752	1.27	0.96	1.22	0.48	0.39	0.42	K14432//ABA responsive element binding factor+ko04075//Plant hormone signal transduction;K14432//ABA responsive element binding factor+ko04075//Plant hormone signal transduction;K14432//ABA responsive element binding factor+ko04075//Plant hormone signal transduction;K14432//ABA responsive element binding factor+ko04075//Plant hormone signal transduction	AM450882.1 Vitis vinifera, whole genome shotgun sequence, contig VV78X067972.26, clone ENTAV 115	PREDICTED: ripening-related bZIP protein-like isoform X3 [Vitis vinifera]	bZIP transcription factor		bZIP transcription factor TRAB1 OS=Oryza sativa subsp. japonica OX=39947 GN=TRAB1 PE=1 SV=2	GO:0003700//DNA-binding transcription factor activity;GO:0005634//nucleus;GO:0005634//nucleus
CL4794.Contig1_All	ko04075//Plant hormone signal transduction	Environmental Information Processing	Signal transduction	-0.356601102	57.54	54.98	48.4	44.52	39.55	40.51	K14486//auxin response factor+ko04075//Plant hormone signal transduction;K14486//auxin response factor+ko04075//Plant hormone signal transduction;K14486//auxin response factor+ko04075//Plant hormone signal transduction;K14486//auxin response factor+ko04075//Plant hormone signal transduction;K14486//auxin response factor+ko04075//Plant hormone signal transduction	XM_002266911.3 PREDICTED: Vitis vinifera auxin response factor 1 (LOC100263592), transcript variant X2, mRNA	PREDICTED: auxin response factor 1 isoform X2 [Vitis vinifera]	Auxin response factor	[TK] LSE0284 A Auxin response transcription factor	Auxin response factor 1 OS=Arabidopsis thaliana OX=3702 GN=ARF1 PE=1 SV=2	GO:0009734//auxin-activated signaling pathway;GO:0005634//nucleus;GO:0006355//regulation of transcription, DNA-templated;GO:0009734//auxin-activated signaling pathway;GO:0006355//regulation of transcription, DNA-templated;GO:0003677//DNA binding;GO:0009734//auxin-activated signaling pathway;GO:0005634//nucleus;GO:0009734//auxin-activated signaling pathway;GO:0016021//integral component of membran…
CL4794.Contig2_All	ko04075//Plant hormone signal transduction	Environmental Information Processing	Signal transduction	-0.330273102	34.33	37.34	42.28	28.55	31.07	29.9	K14486//auxin response factor+ko04075//Plant hormone signal transduction;K14486//auxin response factor+ko04075//Plant hormone signal transduction;K14486//auxin response factor+ko04075//Plant hormone signal transduction;K14486//auxin response factor+ko04075//Plant hormone signal transduction;K14486//auxin response factor+ko04075//Plant hormone signal transduction	XM_002266911.3 PREDICTED: Vitis vinifera auxin response factor 1 (LOC100263592), transcript variant X2, mRNA	unnamed protein product, partial [Vitis vinifera]	Auxin response factor	[TK] LSE0284 A Auxin response transcription factor	Auxin response factor 1 OS=Arabidopsis thaliana OX=3702 GN=ARF1 PE=1 SV=2	GO:0005634//nucleus;GO:0016021//integral component of membrane;GO:0006355//regulation of transcription, DNA-templated;GO:0006355//regulation of transcription, DNA-templated;GO:0003677//DNA binding;GO:0009734//auxin-activated signaling pathway;GO:0009734//auxin-activated signaling pathway;GO:0009734//auxin-activated signaling pathway;GO:0009734//auxin-activated signaling pathway;GO:0005634//nucleu…
CL4818.Contig3_All	ko04075//Plant hormone signal transduction	Environmental Information Processing	Signal transduction	-6.210747283	4.8	4.4	2.48	0	0	0	K14431//transcription factor TGA+ko04075//Plant hormone signal transduction	XM_010658294.2 PREDICTED: Vitis vinifera transcription factor UNE12 (LOC100243222), transcript variant X1, mRNA	PREDICTED: transcription factor MYC2 isoform X1 [Vitis vinifera]	Helix-loop-helix DNA-binding domain	[R] KOG1721 FOG: Zn-finger	Transcription factor bHLH69 OS=Arabidopsis thaliana OX=3702 GN=BHLH69 PE=2 SV=2	GO:0046983//protein dimerization activity
CL4824.Contig1_All	ko04075//Plant hormone signal transduction	Environmental Information Processing	Signal transduction	0.997724435	1.98	1.42	1.47	3.77	3.34	2.62	K14500//BR-signaling kinase [EC:2.7.11.1]+ko04075//Plant hormone signal transduction;K14500//BR-signaling kinase [EC:2.7.11.1]+ko04075//Plant hormone signal transduction;K14500//BR-signaling kinase [EC:2.7.11.1]+ko04075//Plant hormone signal transduction;K14500//BR-signaling kinase [EC:2.7.11.1]+ko04075//Plant hormone signal transduction;K14500//BR-signaling kinase [EC:2.7.11.1]+ko04075//Plant ho…	XM_010663470.2 PREDICTED: Vitis vinifera probable serine/threonine-protein kinase At5g41260 (LOC100249852), transcript variant X2, mRNA	serine/threonine-protein kinase BSK3 isoform X2 [Ziziphus jujuba] >XP_024922777.1 serine/threonine-protein kinase BSK3 isoform X1 [Ziziphus jujuba]	Protein tyrosine and serine/threonine kinase	[T] LSE0053 A Protein kinase, contains TPR domains	Serine/threonine-protein kinase BSK3 OS=Arabidopsis thaliana OX=3702 GN=BSK3 PE=1 SV=1	GO:0009742//brassinosteroid mediated signaling pathway;GO:0009742//brassinosteroid mediated signaling pathway;GO:0009742//brassinosteroid mediated signaling pathway;GO:0009742//brassinosteroid mediated signaling pathway;GO:0005524//ATP binding;GO:0004672//protein kinase activity;GO:0009742//brassinosteroid mediated signaling pathway
CL4964.Contig1_All	ko04075//Plant hormone signal transduction	Environmental Information Processing	Signal transduction	-2.579450637	0.62	1.59	0	0	0	0	K13415//protein brassinosteroid insensitive 1 [EC:2.7.10.1 2.7.11.1]+ko04075//Plant hormone signal transduction	XM_002280016.3 PREDICTED: Vitis vinifera squamosa promoter-binding protein 1 (LOC100250271), transcript variant X2, mRNA	PREDICTED: squamosa promoter-binding protein 1 isoform X2 [Vitis vinifera] >CBI30591.3 unnamed protein product, partial [Vitis vinifera]	SBP domain		Squamosa promoter-binding-like protein 3 OS=Arabidopsis thaliana OX=3702 GN=SPL3 PE=1 SV=2	GO:0009908//flower development;GO:0003700//DNA-binding transcription factor activity;GO:0005634//nucleus;GO:0009908//flower development;GO:0009908//flower development;GO:0009908//flower development;GO:0005634//nucleus;GO:0003677//DNA binding;GO:0046872//metal ion binding
CL4964.Contig4_All	ko04075//Plant hormone signal transduction	Environmental Information Processing	Signal transduction	-3.002634924	0	1.51	1.78	0	0	0	K13415//protein brassinosteroid insensitive 1 [EC:2.7.10.1 2.7.11.1]+ko04075//Plant hormone signal transduction	XM_002280016.3 PREDICTED: Vitis vinifera squamosa promoter-binding protein 1 (LOC100250271), transcript variant X2, mRNA	PREDICTED: squamosa promoter-binding protein 1 isoform X2 [Vitis vinifera] >CBI30591.3 unnamed protein product, partial [Vitis vinifera]	SBP domain		Squamosa promoter-binding-like protein 3 OS=Arabidopsis thaliana OX=3702 GN=SPL3 PE=1 SV=2	GO:0005634//nucleus;GO:0003677//DNA binding;GO:0009908//flower development;GO:0009908//flower development;GO:0003700//DNA-binding transcription factor activity;GO:0009908//flower development;GO:0009908//flower development;GO:0005634//nucleus;GO:0046872//metal ion binding
CL5053.Contig1_All	ko04075//Plant hormone signal transduction	Environmental Information Processing	Signal transduction	-1.655428889	36.58	61.07	49.26	14.09	13.87	17.36	K14484//auxin-responsive protein IAA+ko04075//Plant hormone signal transduction;K14484//auxin-responsive protein IAA+ko04075//Plant hormone signal transduction;K14484//auxin-responsive protein IAA+ko04075//Plant hormone signal transduction;K14484//auxin-responsive protein IAA+ko04075//Plant hormone signal transduction;K14484//auxin-responsive protein IAA+ko04075//Plant hormone signal transduction	XM_002279919.4 PREDICTED: Vitis vinifera auxin-induced protein 22D (LOC100262403), mRNA	PREDICTED: auxin-induced protein 22D [Vitis vinifera] >RVW38133.1 Auxin-induced protein 22D [Vitis vinifera] >RVW96073.1 Auxin-induced protein 22D [Vitis vinifera] >CBI34154.3 unnamed protein product, partial [Vitis vinifera]	AUX/IAA family	[TR] LSE0302 A Auxin-inducible protein	Auxin-responsive protein IAA4 OS=Arabidopsis thaliana OX=3702 GN=IAA4 PE=1 SV=2	GO:0009734//auxin-activated signaling pathway;GO:0009734//auxin-activated signaling pathway;GO:0009734//auxin-activated signaling pathway;GO:0006355//regulation of transcription, DNA-templated;GO:0005634//nucleus;GO:0009734//auxin-activated signaling pathway;GO:0006355//regulation of transcription, DNA-templated;GO:0006355//regulation of transcription, DNA-templated;GO:0005634//nucleus;GO:0006355…
CL5053.Contig2_All	ko04075//Plant hormone signal transduction	Environmental Information Processing	Signal transduction	-1.229241977	5.08	8.21	4.95	2.37	3.01	2.05	K14484//auxin-responsive protein IAA+ko04075//Plant hormone signal transduction;K14484//auxin-responsive protein IAA+ko04075//Plant hormone signal transduction;K14484//auxin-responsive protein IAA+ko04075//Plant hormone signal transduction;K14484//auxin-responsive protein IAA+ko04075//Plant hormone signal transduction;K14484//auxin-responsive protein IAA+ko04075//Plant hormone signal transduction	FQ382246.1 Vitis vinifera clone SS0ABG65YE21	hypothetical protein VITISV_013837 [Vitis vinifera]		[TR] LSE0302 A Auxin-inducible protein	Auxin-induced protein 22D OS=Vigna radiata var. radiata OX=3916 GN=AUX22D PE=2 SV=1	GO:0009734//auxin-activated signaling pathway;GO:0005634//nucleus;GO:0006355//regulation of transcription, DNA-templated;GO:0009734//auxin-activated signaling pathway;GO:0006355//regulation of transcription, DNA-templated;GO:0006355//regulation of transcription, DNA-templated;GO:0009734//auxin-activated signaling pathway;GO:0009734//auxin-activated signaling pathway;GO:0009734//auxin-activated si…
CL5053.Contig5_All	ko04075//Plant hormone signal transduction	Environmental Information Processing	Signal transduction	-0.925419025	16.54	28.72	18.09	9.69	11.63	11.05	K14484//auxin-responsive protein IAA+ko04075//Plant hormone signal transduction;K14484//auxin-responsive protein IAA+ko04075//Plant hormone signal transduction;K14484//auxin-responsive protein IAA+ko04075//Plant hormone signal transduction;K14484//auxin-responsive protein IAA+ko04075//Plant hormone signal transduction;K14484//auxin-responsive protein IAA+ko04075//Plant hormone signal transduction	XM_002279919.4 PREDICTED: Vitis vinifera auxin-induced protein 22D (LOC100262403), mRNA	PREDICTED: auxin-induced protein 22D [Vitis vinifera] >RVW38133.1 Auxin-induced protein 22D [Vitis vinifera] >RVW96073.1 Auxin-induced protein 22D [Vitis vinifera] >CBI34154.3 unnamed protein product, partial [Vitis vinifera]	AUX/IAA family	[TR] LSE0302 A Auxin-inducible protein	Auxin-responsive protein IAA4 OS=Arabidopsis thaliana OX=3702 GN=IAA4 PE=1 SV=2	GO:0006355//regulation of transcription, DNA-templated;GO:0009734//auxin-activated signaling pathway;GO:0006355//regulation of transcription, DNA-templated;GO:0006355//regulation of transcription, DNA-templated;GO:0009734//auxin-activated signaling pathway;GO:0009734//auxin-activated signaling pathway;GO:0005634//nucleus;GO:0005634//nucleus;GO:0009734//auxin-activated signaling pathway;GO:0006355…
CL5088.Contig1_All	ko04075//Plant hormone signal transduction;ko04712//Circadian rhythm - plant	Organismal Systems;Environmental Information Processing	Environmental adaptation;Signal transduction	-0.908210947	53.7	57.53	56.56	35.4	25.88	27.04	K12126//phytochrome-interacting factor 3+ko04712//Circadian rhythm - plant+ko04075//Plant hormone signal transduction;K12126//phytochrome-interacting factor 3+ko04712//Circadian rhythm - plant+ko04075//Plant hormone signal transduction;K16189//phytochrome-interacting factor 4+ko04075//Plant hormone signal transduction;K16189//phytochrome-interacting factor 4+ko04075//Plant hormone signal transduc…	FQ392071.1 Vitis vinifera clone SS0AFA7YJ21	PREDICTED: transcription factor UNE10 [Vitis vinifera]	Helix-loop-helix DNA-binding domain	[KT] LSE0107 A bHLH transcription factor	Transcription factor UNE10 OS=Arabidopsis thaliana OX=3702 GN=UNE10 PE=2 SV=1	GO:0005634//nucleus;GO:0003677//DNA binding;GO:0046983//protein dimerization activity;GO:0005634//nucleus;GO:0016021//integral component of membrane
CL5088.Contig2_All	ko04712//Circadian rhythm - plant;ko04075//Plant hormone signal transduction	Environmental Information Processing;Organismal Systems	Signal transduction;Environmental adaptation	-1.598400736	6.54	8.21	8.57	2.85	2.27	2.43	K12126//phytochrome-interacting factor 3+ko04712//Circadian rhythm - plant+ko04075//Plant hormone signal transduction;K12126//phytochrome-interacting factor 3+ko04712//Circadian rhythm - plant+ko04075//Plant hormone signal transduction;K12126//phytochrome-interacting factor 3+ko04712//Circadian rhythm - plant+ko04075//Plant hormone signal transduction;K12126//phytochrome-interacting factor 3+ko04…	XM_002275593.4 PREDICTED: Vitis vinifera transcription factor UNE10 (LOC100244381), mRNA	unnamed protein product, partial [Vitis vinifera]	Helix-loop-helix DNA-binding domain	[KT] LSE0107 A bHLH transcription factor	Transcription factor UNE10 OS=Arabidopsis thaliana OX=3702 GN=UNE10 PE=2 SV=1	GO:0046983//protein dimerization activity;GO:0005634//nucleus;GO:0005634//nucleus
CL5088.Contig4_All	ko04712//Circadian rhythm - plant;ko04075//Plant hormone signal transduction	Organismal Systems;Environmental Information Processing	Environmental adaptation;Signal transduction	-1.782970881	4.18	5.31	7.36	1.31	1.16	2.23	K12126//phytochrome-interacting factor 3+ko04712//Circadian rhythm - plant+ko04075//Plant hormone signal transduction;K12126//phytochrome-interacting factor 3+ko04712//Circadian rhythm - plant+ko04075//Plant hormone signal transduction;K16189//phytochrome-interacting factor 4+ko04075//Plant hormone signal transduction;K16189//phytochrome-interacting factor 4+ko04075//Plant hormone signal transduc…	FQ392071.1 Vitis vinifera clone SS0AFA7YJ21	PREDICTED: transcription factor UNE10 [Vitis vinifera]	Helix-loop-helix DNA-binding domain	[KT] LSE0107 A bHLH transcription factor	Transcription factor UNE10 OS=Arabidopsis thaliana OX=3702 GN=UNE10 PE=2 SV=1	GO:0005634//nucleus;GO:0046983//protein dimerization activity;GO:0005634//nucleus
CL5215.Contig10_All	ko04075//Plant hormone signal transduction	Environmental Information Processing	Signal transduction	4.375233575	0	0	0	0.63	0.41	0.37	K13415//protein brassinosteroid insensitive 1 [EC:2.7.10.1 2.7.11.1]+ko04075//Plant hormone signal transduction	XM_010654006.2 PREDICTED: Vitis vinifera squamosa promoter-binding-like protein 1 (LOC100258912), mRNA	PREDICTED: squamosa promoter-binding-like protein 1 [Vitis vinifera]	SBP domain		Squamosa promoter-binding-like protein 12 OS=Arabidopsis thaliana OX=3702 GN=SPL12 PE=1 SV=1	GO:0046872//metal ion binding;GO:0005634//nucleus;GO:0016021//integral component of membrane;GO:0003677//DNA binding;GO:0005634//nucleus
CL5248.Contig5_All	ko04075//Plant hormone signal transduction	Environmental Information Processing	Signal transduction	1.087040564	2.89	3.24	2.53	5.34	5.85	7.22	K04733//interleukin-1 receptor-associated kinase 4 [EC:2.7.11.1];K04733//interleukin-1 receptor-associated kinase 4 [EC:2.7.11.1];K04733//interleukin-1 receptor-associated kinase 4 [EC:2.7.11.1];K13415//protein brassinosteroid insensitive 1 [EC:2.7.10.1 2.7.11.1]+ko04075//Plant hormone signal transduction	XM_002276887.3 PREDICTED: Vitis vinifera MDIS1-interacting receptor like kinase 2-like (LOC100245787), mRNA	PREDICTED: MDIS1-interacting receptor like kinase 2-like [Vitis vinifera]	Protein kinase domain	[T] LSE0002 A Receptor protein kinase containing LRR repeats	Probable leucine-rich repeat receptor-like protein kinase At1g35710 OS=Arabidopsis thaliana OX=3702 GN=At1g35710 PE=1 SV=1	GO:0005886//plasma membrane;GO:0009755//hormone-mediated signaling pathway;GO:0009755//hormone-mediated signaling pathway;GO:0009755//hormone-mediated signaling pathway;GO:0016021//integral component of membrane;GO:0009755//hormone-mediated signaling pathway;GO:0009755//hormone-mediated signaling pathway;GO:0004672//protein kinase activity;GO:0005524//ATP binding
CL5294.Contig2_All	ko04075//Plant hormone signal transduction	Environmental Information Processing	Signal transduction	-0.546831686	20.87	17.48	16.82	13.29	10.44	13.69	K14488//SAUR family protein+ko04075//Plant hormone signal transduction;K14488//SAUR family protein+ko04075//Plant hormone signal transduction;K14488//SAUR family protein+ko04075//Plant hormone signal transduction;K14488//SAUR family protein+ko04075//Plant hormone signal transduction;K14488//SAUR family protein+ko04075//Plant hormone signal transduction	XM_002264394.3 PREDICTED: Vitis vinifera 30S ribosomal protein S1 (LOC100244532), mRNA	PREDICTED: uncharacterized protein LOC100244532 [Vitis vinifera] >CBI39420.3 unnamed protein product, partial [Vitis vinifera]	S1 RNA binding domain	[J] LSE0381 A Plastidial ribosomal protein S1	Polyprotein of EF-Ts, chloroplastic OS=Chlamydomonas reinhardtii OX=3055 GN=PETs PE=1 SV=1	GO:0003729//mRNA binding;GO:0009570//chloroplast stroma;GO:0000481//maturation of 5S rRNA;GO:0000481//maturation of 5S rRNA;GO:0005634//nucleus;GO:0034337//RNA folding;GO:0005634//nucleus;GO:0009737//response to abscisic acid;GO:0032508//DNA duplex unwinding;GO:0003676//nucleic acid binding;GO:0009570//chloroplast stroma;GO:0009409//response to cold
CL5339.Contig2_All	ko04075//Plant hormone signal transduction	Environmental Information Processing	Signal transduction	0.706643626	3.51	4.95	5.18	8.28	8.33	5.5	K14777//ATP-dependent RNA helicase DDX47/RRP3 [EC:3.6.4.13];K14777//ATP-dependent RNA helicase DDX47/RRP3 [EC:3.6.4.13];K14777//ATP-dependent RNA helicase DDX47/RRP3 [EC:3.6.4.13];K14494//DELLA protein+ko04075//Plant hormone signal transduction;K14494//DELLA protein+ko04075//Plant hormone signal transduction	XM_010666567.2 PREDICTED: Vitis vinifera scarecrow-like protein 1 (LOC100253954), transcript variant X2, mRNA	PREDICTED: scarecrow-like protein 1 [Vitis vinifera] >XP_010664869.1 PREDICTED: scarecrow-like protein 1 [Vitis vinifera] >XP_010664870.1 PREDICTED: scarecrow-like protein 1 [Vitis vinifera] >RVW62700.1 Scarecrow-like protein 1 [Vitis vinifera]	GRAS domain family	[TK] LSE0487 A Gibberellin response modulator/Predicted transcription factor	Scarecrow-like protein 1 OS=Arabidopsis thaliana OX=3702 GN=SCL1 PE=2 SV=1	GO:0005634//nucleus;GO:0006355//regulation of transcription, DNA-templated;GO:0006355//regulation of transcription, DNA-templated;GO:0006355//regulation of transcription, DNA-templated;GO:0005634//nucleus;GO:0006355//regulation of transcription, DNA-templated;GO:0043565//sequence-specific DNA binding;GO:0003700//DNA-binding transcription factor activity
CL5388.Contig3_All	ko04075//Plant hormone signal transduction	Environmental Information Processing	Signal transduction	1.690581432	1.32	0.76	1.24	3.98	3.88	3.01	K14492//two-component response regulator ARR-A family+ko04075//Plant hormone signal transduction;K14492//two-component response regulator ARR-A family+ko04075//Plant hormone signal transduction;K14492//two-component response regulator ARR-A family+ko04075//Plant hormone signal transduction;K14492//two-component response regulator ARR-A family+ko04075//Plant hormone signal transduction;K14492//two…	XM_002267368.4 PREDICTED: Vitis vinifera two-component response regulator ORR9 (LOC100253216), mRNA	Two-component response regulator ARR9 [Vitis vinifera]	Response regulator receiver domain	[K] KOG1601 GATA-4/5/6 transcription factors	Two-component response regulator ARR8 OS=Arabidopsis thaliana OX=3702 GN=ARR8 PE=1 SV=1	GO:0000160//phosphorelay signal transduction system;GO:0000160//phosphorelay signal transduction system;GO:0000160//phosphorelay signal transduction system;GO:0000160//phosphorelay signal transduction system;GO:0000160//phosphorelay signal transduction system
CL5414.Contig5_All	ko04075//Plant hormone signal transduction;ko04016//MAPK signaling pathway - plant	Environmental Information Processing	Signal transduction	0.770258278	9.73	10.07	8.51	15.21	16.24	16.45	K14498//serine/threonine-protein kinase SRK2 [EC:2.7.11.1]+ko04016//MAPK signaling pathway - plant+ko04075//Plant hormone signal transduction;K14498//serine/threonine-protein kinase SRK2 [EC:2.7.11.1]+ko04016//MAPK signaling pathway - plant+ko04075//Plant hormone signal transduction;K14498//serine/threonine-protein kinase SRK2 [EC:2.7.11.1]+ko04016//MAPK signaling pathway - plant+ko04075//Plant h…	XM_003634430.3 PREDICTED: Vitis vinifera serine/threonine-protein kinase SAPK2 (LOC100232851), mRNA	PREDICTED: serine/threonine-protein kinase SAPK2 [Vitis vinifera] >RVW17838.1 Serine/threonine-protein kinase SAPK2 [Vitis vinifera] >CBI19193.3 unnamed protein product, partial [Vitis vinifera]	Protein kinase domain	[T] KOG0583 Serine/threonine protein kinase	Serine/threonine-protein kinase SAPK2 OS=Oryza sativa subsp. indica OX=39946 GN=SAPK2 PE=2 SV=2	GO:0004674//protein serine/threonine kinase activity;GO:0035556//intracellular signal transduction;GO:0005634//nucleus;GO:0005737//cytoplasm;GO:0035556//intracellular signal transduction;GO:0005524//ATP binding;GO:0005634//nucleus;GO:0035556//intracellular signal transduction;GO:0035556//intracellular signal transduction;GO:0035556//intracellular signal transduction;GO:0006468//protein phosphoryl…
CL5418.Contig1_All	ko04075//Plant hormone signal transduction	Environmental Information Processing	Signal transduction	-0.64382414	93.03	110.04	99.82	67.85	59.29	63.72	K14484//auxin-responsive protein IAA+ko04075//Plant hormone signal transduction;K14484//auxin-responsive protein IAA+ko04075//Plant hormone signal transduction;K14484//auxin-responsive protein IAA+ko04075//Plant hormone signal transduction;K14484//auxin-responsive protein IAA+ko04075//Plant hormone signal transduction;K14484//auxin-responsive protein IAA+ko04075//Plant hormone signal transduction	NM_001281107.1 Vitis vinifera indole-3-acetic acid-induced protein 16 (LOC100250231), mRNA >HQ337789.1 Vitis vinifera indole-3-acetic acid-induced protein 16 mRNA, complete cds	Auxin-induced protein AUX28 [Vitis vinifera]	AUX/IAA family	[TR] LSE0302 A Auxin-inducible protein	Auxin-induced protein AUX28 OS=Glycine max OX=3847 GN=AUX28 PE=2 SV=1	GO:0009734//auxin-activated signaling pathway;GO:0006355//regulation of transcription, DNA-templated;GO:0006355//regulation of transcription, DNA-templated;GO:0009734//auxin-activated signaling pathway;GO:0009734//auxin-activated signaling pathway;GO:0005634//nucleus;GO:0009734//auxin-activated signaling pathway;GO:0006355//regulation of transcription, DNA-templated;GO:0006355//regulation of tran…
CL5421.Contig4_All	ko04075//Plant hormone signal transduction	Environmental Information Processing	Signal transduction	0.540758115	13.09	14.45	10.6	17.87	18.55	18.67	K14493//gibberellin receptor GID1 [EC:3.-.-.-]+ko04075//Plant hormone signal transduction;K14493//gibberellin receptor GID1 [EC:3.-.-.-]+ko04075//Plant hormone signal transduction;K14493//gibberellin receptor GID1 [EC:3.-.-.-]+ko04075//Plant hormone signal transduction;K14493//gibberellin receptor GID1 [EC:3.-.-.-]+ko04075//Plant hormone signal transduction;K14493//gibberellin receptor GID1 [EC:3…	XM_002271664.4 PREDICTED: Vitis vinifera gibberellin receptor GID1B (LOC100249385), mRNA	PREDICTED: gibberellin receptor GID1B [Vitis vinifera] >ARR27429.1 GID1b [Vitis vinifera] >ARR27430.1 GID1b [Vitis vinifera] >ARR27431.1 GID1b [Vitis vinifera] >ARR27432.1 GID1b [Vitis vinifera]	alpha/beta hydrolase fold	[V] KOG1515 Arylacetamide deacetylase	Gibberellin receptor GID1B OS=Arabidopsis thaliana OX=3702 GN=GID1B PE=1 SV=1	GO:1905516//positive regulation of fertilization;GO:0009939//positive regulation of gibberellic acid mediated signaling pathway;GO:0005634//nucleus;GO:0048530//fruit morphogenesis;GO:0048530//fruit morphogenesis;GO:0010325//raffinose family oligosaccharide biosynthetic process;GO:1905516//positive regulation of fertilization;GO:0010476//gibberellin mediated signaling pathway;GO:0010629//negative …
CL5506.Contig1_All	ko04075//Plant hormone signal transduction	Environmental Information Processing	Signal transduction	-1.081544443	23.75	24.82	32.74	13.51	11.74	12.23	K14484//auxin-responsive protein IAA+ko04075//Plant hormone signal transduction;K14484//auxin-responsive protein IAA+ko04075//Plant hormone signal transduction;K14484//auxin-responsive protein IAA+ko04075//Plant hormone signal transduction;K14484//auxin-responsive protein IAA+ko04075//Plant hormone signal transduction;K14484//auxin-responsive protein IAA+ko04075//Plant hormone signal transduction	XM_002281660.4 PREDICTED: Vitis vinifera auxin-induced protein 22D (LOC100264878), mRNA	PREDICTED: auxin-induced protein 22D [Vitis vinifera] >RVX20736.1 Auxin-induced protein 22D [Vitis vinifera] >CBI17931.3 unnamed protein product, partial [Vitis vinifera]	AUX/IAA family	[TR] LSE0302 A Auxin-inducible protein	Auxin-induced protein 22D OS=Vigna radiata var. radiata OX=3916 GN=AUX22D PE=2 SV=1	GO:0009734//auxin-activated signaling pathway;GO:0006355//regulation of transcription, DNA-templated;GO:0009734//auxin-activated signaling pathway;GO:0005634//nucleus;GO:0009734//auxin-activated signaling pathway;GO:0005634//nucleus;GO:0006355//regulation of transcription, DNA-templated;GO:0009734//auxin-activated signaling pathway;GO:0009734//auxin-activated signaling pathway;GO:0006355//regulat…
CL5506.Contig4_All	ko04075//Plant hormone signal transduction	Environmental Information Processing	Signal transduction	-3.079021222	4.29	3	4.58	0	0.52	0.54	K14484//auxin-responsive protein IAA+ko04075//Plant hormone signal transduction;K14484//auxin-responsive protein IAA+ko04075//Plant hormone signal transduction;K14484//auxin-responsive protein IAA+ko04075//Plant hormone signal transduction;K14484//auxin-responsive protein IAA+ko04075//Plant hormone signal transduction;K14484//auxin-responsive protein IAA+ko04075//Plant hormone signal transduction	FQ381734.1 Vitis vinifera clone SS0ABG86YE18	PREDICTED: auxin-induced protein 22D [Vitis vinifera] >RVX20736.1 Auxin-induced protein 22D [Vitis vinifera] >CBI17931.3 unnamed protein product, partial [Vitis vinifera]	AUX/IAA family	[TR] LSE0302 A Auxin-inducible protein	Auxin-induced protein 22D OS=Vigna radiata var. radiata OX=3916 GN=AUX22D PE=2 SV=1	GO:0006355//regulation of transcription, DNA-templated;GO:0005634//nucleus;GO:0009734//auxin-activated signaling pathway;GO:0009734//auxin-activated signaling pathway;GO:0006355//regulation of transcription, DNA-templated;GO:0005634//nucleus;GO:0009734//auxin-activated signaling pathway;GO:0006355//regulation of transcription, DNA-templated;GO:0009734//auxin-activated signaling pathway;GO:0009734…
CL5506.Contig5_All	ko04075//Plant hormone signal transduction	Environmental Information Processing	Signal transduction	2.294086094	0.3	0.25	0.16	0.63	1.88	1.74	K14484//auxin-responsive protein IAA+ko04075//Plant hormone signal transduction;K14484//auxin-responsive protein IAA+ko04075//Plant hormone signal transduction;K14484//auxin-responsive protein IAA+ko04075//Plant hormone signal transduction;K14484//auxin-responsive protein IAA+ko04075//Plant hormone signal transduction;K14484//auxin-responsive protein IAA+ko04075//Plant hormone signal transduction	XM_002281660.4 PREDICTED: Vitis vinifera auxin-induced protein 22D (LOC100264878), mRNA	PREDICTED: auxin-induced protein 22D [Vitis vinifera] >RVX20736.1 Auxin-induced protein 22D [Vitis vinifera] >CBI17931.3 unnamed protein product, partial [Vitis vinifera]	AUX/IAA family	[TR] LSE0302 A Auxin-inducible protein	Auxin-induced protein 22D OS=Vigna radiata var. radiata OX=3916 GN=AUX22D PE=2 SV=1	GO:0009734//auxin-activated signaling pathway;GO:0009734//auxin-activated signaling pathway;GO:0009734//auxin-activated signaling pathway;GO:0009734//auxin-activated signaling pathway;GO:0006355//regulation of transcription, DNA-templated;GO:0006355//regulation of transcription, DNA-templated;GO:0005634//nucleus;GO:0005634//nucleus;GO:0006355//regulation of transcription, DNA-templated;GO:0009734…
CL5652.Contig3_All	ko04075//Plant hormone signal transduction;ko04016//MAPK signaling pathway - plant	Environmental Information Processing	Signal transduction	0.528685716	6.33	6.94	6.54	10.67	8.44	9.32	K14509//ethylene receptor [EC:2.7.13.-]+ko04016//MAPK signaling pathway - plant+ko04075//Plant hormone signal transduction;K14509//ethylene receptor [EC:2.7.13.-]+ko04016//MAPK signaling pathway - plant+ko04075//Plant hormone signal transduction;K14509//ethylene receptor [EC:2.7.13.-]+ko04016//MAPK signaling pathway - plant+ko04075//Plant hormone signal transduction;K14509//ethylene receptor [EC:…	XM_002272613.4 PREDICTED: Vitis vinifera probable ethylene response sensor 1 (LOC100241730), transcript variant X1, mRNA	putative ethylene response sensor 1 [Vitis vinifera]	Histidine kinase-, DNA gyrase B-, and HSP90-like ATPase	[T] KOG0519 Sensory transduction histidine kinase	Probable ethylene response sensor 1 OS=Oryza sativa subsp. japonica OX=39947 GN=ERS1 PE=2 SV=1	GO:0016021//integral component of membrane;GO:0000155//phosphorelay sensor kinase activity;GO:0000155//phosphorelay sensor kinase activity
CL5660.Contig1_All	ko04075//Plant hormone signal transduction	Environmental Information Processing	Signal transduction	3.458931594	0.14	0	0.23	2.81	1.75	1.99	K14488//SAUR family protein+ko04075//Plant hormone signal transduction;K14488//SAUR family protein+ko04075//Plant hormone signal transduction;K14488//SAUR family protein+ko04075//Plant hormone signal transduction;K14488//SAUR family protein+ko04075//Plant hormone signal transduction;K14488//SAUR family protein+ko04075//Plant hormone signal transduction	AM472973.2 Vitis vinifera contig VV78X162639.13, whole genome shotgun sequence	PREDICTED: auxin-induced protein 6B [Vitis vinifera] >RVW36579.1 Auxin-responsive protein SAUR50 [Vitis vinifera]	Auxin responsive protein	[RT] LSE0432 A Auxin responsive protein	Auxin-responsive protein SAUR71 OS=Arabidopsis thaliana OX=3702 GN=SAUR71 PE=2 SV=1	GO:0009733//response to auxin
CL5847.Contig3_All	ko04016//MAPK signaling pathway - plant;ko04075//Plant hormone signal transduction	Environmental Information Processing	Signal transduction	1.508609185	0.81	0.65	0.53	1.25	2.04	2.72	K13422//transcription factor MYC2+ko04016//MAPK signaling pathway - plant+ko04075//Plant hormone signal transduction;K13422//transcription factor MYC2+ko04016//MAPK signaling pathway - plant+ko04075//Plant hormone signal transduction;K13422//transcription factor MYC2+ko04016//MAPK signaling pathway - plant+ko04075//Plant hormone signal transduction;K13422//transcription factor MYC2+ko04016//MAPK …	XM_002266739.3 PREDICTED: Vitis vinifera transcription factor MYC2 (LOC100262545), mRNA	PREDICTED: transcription factor MYC2 [Vitis vinifera] >RVW95426.1 Transcription factor bHLH14 [Vitis vinifera]	bHLH-MYC and R2R3-MYB transcription factors N-terminal	[KT] LSE0107 A bHLH transcription factor	Transcription factor MYC2 OS=Arabidopsis thaliana OX=3702 GN=MYC2 PE=1 SV=2	GO:0003677//DNA binding;GO:0046983//protein dimerization activity
CL586.Contig2_All	ko04075//Plant hormone signal transduction	Environmental Information Processing	Signal transduction	0.904217195	15.3	9.84	14.54	25.56	23.94	24.2	K14494//DELLA protein+ko04075//Plant hormone signal transduction;K14494//DELLA protein+ko04075//Plant hormone signal transduction;K14494//DELLA protein+ko04075//Plant hormone signal transduction;K14494//DELLA protein+ko04075//Plant hormone signal transduction;K14494//DELLA protein+ko04075//Plant hormone signal transduction	XM_019223629.1 PREDICTED: Vitis vinifera scarecrow-like transcription factor PAT1 (LOC100261403), transcript variant X4, mRNA	Scarecrow-like transcription factor PAT1 [Vitis vinifera]	GRAS domain family	[TK] LSE0487 A Gibberellin response modulator/Predicted transcription factor	Scarecrow-like transcription factor PAT1 OS=Arabidopsis thaliana OX=3702 GN=PAT1 PE=2 SV=1	GO:0043565//sequence-specific DNA binding;GO:0006355//regulation of transcription, DNA-templated;GO:0005634//nucleus;GO:0003700//DNA-binding transcription factor activity;GO:0005634//nucleus;GO:0006355//regulation of transcription, DNA-templated;GO:0006355//regulation of transcription, DNA-templated;GO:0006355//regulation of transcription, DNA-templated
CL5872.Contig1_All	ko04075//Plant hormone signal transduction	Environmental Information Processing	Signal transduction	-3.193080956	2.9	2.35	3.75	0.09	0.26	0.28	K14488//SAUR family protein+ko04075//Plant hormone signal transduction	AM430932.2 Vitis vinifera contig VV78X100121.9, whole genome shotgun sequence	PREDICTED: auxin-responsive protein SAUR67-like [Vitis vinifera] >RVX12291.1 Auxin-responsive protein SAUR66 [Vitis vinifera]	Auxin responsive protein	[RT] LSE0432 A Auxin responsive protein	Auxin-responsive protein SAUR61 OS=Arabidopsis thaliana OX=3702 GN=SAUR61 PE=2 SV=1	GO:0009733//response to auxin
CL5898.Contig3_All	ko04075//Plant hormone signal transduction;ko04016//MAPK signaling pathway - plant	Environmental Information Processing	Signal transduction	-1.645807974	2.01	2.22	2.26	0.96	0.46	0.57	K14498//serine/threonine-protein kinase SRK2 [EC:2.7.11.1]+ko04016//MAPK signaling pathway - plant+ko04075//Plant hormone signal transduction;K14498//serine/threonine-protein kinase SRK2 [EC:2.7.11.1]+ko04016//MAPK signaling pathway - plant+ko04075//Plant hormone signal transduction;K14498//serine/threonine-protein kinase SRK2 [EC:2.7.11.1]+ko04016//MAPK signaling pathway - plant+ko04075//Plant h…	XM_002284923.4 PREDICTED: Vitis vinifera serine/threonine-protein kinase SAPK10 (LOC100245171), transcript variant X1, mRNA	Serine/threonine-protein kinase SAPK10 [Vitis vinifera] >CAN62745.1 hypothetical protein VITISV_025025 [Vitis vinifera]	Protein kinase domain	[T] KOG0583 Serine/threonine protein kinase	Serine/threonine-protein kinase SRK2E OS=Arabidopsis thaliana OX=3702 GN=SRK2E PE=1 SV=1	GO:0005524//ATP binding;GO:0005737//cytoplasm;GO:0035556//intracellular signal transduction;GO:0035556//intracellular signal transduction;GO:0006468//protein phosphorylation;GO:0035556//intracellular signal transduction;GO:0005737//cytoplasm;GO:0005634//nucleus;GO:0035556//intracellular signal transduction;GO:0035556//intracellular signal transduction;GO:0006468//protein phosphorylation;GO:000467…
CL5898.Contig4_All	ko04075//Plant hormone signal transduction;ko04016//MAPK signaling pathway - plant	Environmental Information Processing	Signal transduction	-0.813700378	11.75	15.92	15.17	9.27	8.33	6.27	K14498//serine/threonine-protein kinase SRK2 [EC:2.7.11.1]+ko04016//MAPK signaling pathway - plant+ko04075//Plant hormone signal transduction;K14498//serine/threonine-protein kinase SRK2 [EC:2.7.11.1]+ko04016//MAPK signaling pathway - plant+ko04075//Plant hormone signal transduction;K14498//serine/threonine-protein kinase SRK2 [EC:2.7.11.1]+ko04016//MAPK signaling pathway - plant+ko04075//Plant h…	XM_002284923.4 PREDICTED: Vitis vinifera serine/threonine-protein kinase SAPK10 (LOC100245171), transcript variant X1, mRNA	PREDICTED: serine/threonine-protein kinase SAPK10 isoform X1 [Vitis vinifera] >RVW61279.1 Serine/threonine-protein kinase SAPK10 [Vitis vinifera] >CBI32467.3 unnamed protein product, partial [Vitis vinifera]	Protein kinase domain	[T] KOG0583 Serine/threonine protein kinase	Serine/threonine-protein kinase SRK2E OS=Arabidopsis thaliana OX=3702 GN=SRK2E PE=1 SV=1	GO:0006468//protein phosphorylation;GO:0035556//intracellular signal transduction;GO:0005634//nucleus;GO:0035556//intracellular signal transduction;GO:0005737//cytoplasm;GO:0035556//intracellular signal transduction;GO:0035556//intracellular signal transduction;GO:0005524//ATP binding;GO:0004674//protein serine/threonine kinase activity;GO:0005737//cytoplasm;GO:0005634//nucleus;GO:0035556//intrac…
CL592.Contig9_All	ko04075//Plant hormone signal transduction	Environmental Information Processing	Signal transduction	-1.320667863	2.1	1.19	1.34	0.63	0.52	0.64	K13415//protein brassinosteroid insensitive 1 [EC:2.7.10.1 2.7.11.1]+ko04075//Plant hormone signal transduction;K21777//G2/mitotic-specific cyclin-B, other;K21777//G2/mitotic-specific cyclin-B, other	XM_010657658.2 PREDICTED: Vitis vinifera squamosa promoter-binding-like protein 2 (LOC100254075), transcript variant X2, mRNA	PREDICTED: squamosa promoter-binding-like protein 2 isoform X1 [Vitis vinifera]	SBP domain		Squamosa promoter-binding-like protein 2 OS=Arabidopsis thaliana OX=3702 GN=SPL2 PE=2 SV=1	GO:0005634//nucleus;GO:0046872//metal ion binding;GO:0003677//DNA binding;GO:0005634//nucleus
CL607.Contig3_All	ko04075//Plant hormone signal transduction	Environmental Information Processing	Signal transduction	0.660979135	2.33	3.19	4.14	5.07	4.83	5.3	K14486//auxin response factor+ko04075//Plant hormone signal transduction;K14486//auxin response factor+ko04075//Plant hormone signal transduction;K14486//auxin response factor+ko04075//Plant hormone signal transduction;K14486//auxin response factor+ko04075//Plant hormone signal transduction;K14486//auxin response factor+ko04075//Plant hormone signal transduction	XM_002284292.4 PREDICTED: Vitis vinifera auxin response factor 17 (LOC100255673), mRNA	PREDICTED: LOW QUALITY PROTEIN: auxin response factor 17 [Vitis vinifera]	Auxin response factor	[S] LSE0117 A No apical meristem (NAM) developmental protein and related proteins	Auxin response factor 17 OS=Arabidopsis thaliana OX=3702 GN=ARF17 PE=2 SV=1	GO:0009734//auxin-activated signaling pathway;GO:0006355//regulation of transcription, DNA-templated;GO:0006355//regulation of transcription, DNA-templated;GO:0009734//auxin-activated signaling pathway;GO:0009734//auxin-activated signaling pathway;GO:0005634//nucleus;GO:0006355//regulation of transcription, DNA-templated;GO:0009734//auxin-activated signaling pathway;GO:0006355//regulation of tran…
CL6113.Contig5_All	ko04075//Plant hormone signal transduction	Environmental Information Processing	Signal transduction	1.38170796	0.54	0.44	0.41	1.43	1.04	1.23	K14489//arabidopsis histidine kinase 2/3/4 (cytokinin receptor) [EC:2.7.13.3]+ko04075//Plant hormone signal transduction;K14489//arabidopsis histidine kinase 2/3/4 (cytokinin receptor) [EC:2.7.13.3]+ko04075//Plant hormone signal transduction;K14489//arabidopsis histidine kinase 2/3/4 (cytokinin receptor) [EC:2.7.13.3]+ko04075//Plant hormone signal transduction;K14489//arabidopsis histidine kinase…	XM_010659149.2 PREDICTED: Vitis vinifera histidine kinase 2 (LOC100263145), transcript variant X3, mRNA	PREDICTED: histidine kinase 2 [Vitis vinifera] >XP_010657450.1 PREDICTED: histidine kinase 2 [Vitis vinifera] >XP_010657451.1 PREDICTED: histidine kinase 2 [Vitis vinifera]	CHASE domain	[T] KOG0519 Sensory transduction histidine kinase	Histidine kinase 2 OS=Arabidopsis thaliana OX=3702 GN=AHK2 PE=1 SV=1	GO:0016021//integral component of membrane;GO:0000155//phosphorelay sensor kinase activity;GO:0000155//phosphorelay sensor kinase activity
CL6137.Contig1_All	ko04075//Plant hormone signal transduction	Environmental Information Processing	Signal transduction	1.791719486	2.44	2.05	1.94	8.75	6.88	6.7	K14485//transport inhibitor response 1+ko04075//Plant hormone signal transduction;K14485//transport inhibitor response 1+ko04075//Plant hormone signal transduction;K14485//transport inhibitor response 1+ko04075//Plant hormone signal transduction;K14485//transport inhibitor response 1+ko04075//Plant hormone signal transduction;K14485//transport inhibitor response 1+ko04075//Plant hormone signal tr…	XM_002271376.4 PREDICTED: Vitis vinifera protein TRANSPORT INHIBITOR RESPONSE 1 (LOC100263734), mRNA	PREDICTED: protein TRANSPORT INHIBITOR RESPONSE 1 [Vitis vinifera]	Transport inhibitor response 1 protein domain	[R] KOG1947 Leucine rich repeat proteins, some proteins contain F-box	Protein TRANSPORT INHIBITOR RESPONSE 1 OS=Arabidopsis thaliana OX=3702 GN=TIR1 PE=1 SV=2
CL6173.Contig2_All	ko04075//Plant hormone signal transduction	Environmental Information Processing	Signal transduction	-1.849563857	2.61	1.4	2.81	0.82	0.6	0.33	K14486//auxin response factor+ko04075//Plant hormone signal transduction;K14486//auxin response factor+ko04075//Plant hormone signal transduction;K14486//auxin response factor+ko04075//Plant hormone signal transduction;K14486//auxin response factor+ko04075//Plant hormone signal transduction;K14486//auxin response factor+ko04075//Plant hormone signal transduction	XM_010663654.1 PREDICTED: Vitis vinifera auxin response factor 18 (LOC100265555), mRNA	Auxin response factor 18 [Vitis vinifera]	Auxin response factor	[TK] LSE0284 A Auxin response transcription factor	Auxin response factor 9 OS=Arabidopsis thaliana OX=3702 GN=ARF9 PE=1 SV=1	GO:0005634//nucleus;GO:0009734//auxin-activated signaling pathway;GO:0006355//regulation of transcription, DNA-templated;GO:0006355//regulation of transcription, DNA-templated;GO:0016021//integral component of membrane;GO:0009734//auxin-activated signaling pathway;GO:0009734//auxin-activated signaling pathway;GO:0003677//DNA binding;GO:0006355//regulation of transcription, DNA-templated;GO:000973…
CL6173.Contig3_All	ko04075//Plant hormone signal transduction	Environmental Information Processing	Signal transduction	-1.430152627	38.51	35.13	42.73	15.37	12.97	14.29	K14486//auxin response factor+ko04075//Plant hormone signal transduction;K14486//auxin response factor+ko04075//Plant hormone signal transduction;K14486//auxin response factor+ko04075//Plant hormone signal transduction;K14486//auxin response factor+ko04075//Plant hormone signal transduction;K14486//auxin response factor+ko04075//Plant hormone signal transduction	XM_010663654.1 PREDICTED: Vitis vinifera auxin response factor 18 (LOC100265555), mRNA	PREDICTED: auxin response factor 18 [Vitis vinifera]	Auxin response factor	[TK] LSE0284 A Auxin response transcription factor	Auxin response factor 9 OS=Arabidopsis thaliana OX=3702 GN=ARF9 PE=1 SV=1	GO:0006355//regulation of transcription, DNA-templated;GO:0009734//auxin-activated signaling pathway;GO:0006355//regulation of transcription, DNA-templated;GO:0009734//auxin-activated signaling pathway;GO:0016021//integral component of membrane;GO:0009734//auxin-activated signaling pathway;GO:0006355//regulation of transcription, DNA-templated;GO:0006355//regulation of transcription, DNA-template…
CL6211.Contig1_All	ko04016//MAPK signaling pathway - plant;ko04075//Plant hormone signal transduction;ko04120//Ubiquitin mediated proteolysis	Genetic Information Processing;Environmental Information Processing	Signal transduction;Folding, sorting and degradation	1.685496065	5.2	7.59	6.51	15.5	21.97	24.79	K03875//F-box and leucine-rich repeat protein 1 (S-phase kinase-associated protein 2)+ko04120//Ubiquitin mediated proteolysis;K03875//F-box and leucine-rich repeat protein 1 (S-phase kinase-associated protein 2)+ko04120//Ubiquitin mediated proteolysis;K14515//EIN3-binding F-box protein+ko04016//MAPK signaling pathway - plant+ko04075//Plant hormone signal transduction;K03875//F-box and leucine-ric…	XM_002282845.3 PREDICTED: Vitis vinifera F-box protein At5g67140 (LOC100266310), mRNA	PREDICTED: F-box protein At5g67140 [Vitis vinifera] >RVX21559.1 F-box protein [Vitis vinifera] >CBI21400.3 unnamed protein product, partial [Vitis vinifera]	F-box-like	[R] KOG1947 Leucine rich repeat proteins, some proteins contain F-box	F-box protein At5g67140 OS=Arabidopsis thaliana OX=3702 GN=At5g67140 PE=2 SV=1
CL6211.Contig3_All	ko04016//MAPK signaling pathway - plant;ko04075//Plant hormone signal transduction;ko04120//Ubiquitin mediated proteolysis	Genetic Information Processing;Environmental Information Processing	Folding, sorting and degradation;Signal transduction	1.785636668	1.69	1.45	2.57	4.54	7.74	7.88	K03875//F-box and leucine-rich repeat protein 1 (S-phase kinase-associated protein 2)+ko04120//Ubiquitin mediated proteolysis;K14515//EIN3-binding F-box protein+ko04016//MAPK signaling pathway - plant+ko04075//Plant hormone signal transduction;K03875//F-box and leucine-rich repeat protein 1 (S-phase kinase-associated protein 2)+ko04120//Ubiquitin mediated proteolysis	XM_002282845.3 PREDICTED: Vitis vinifera F-box protein At5g67140 (LOC100266310), mRNA	PREDICTED: F-box protein At5g67140 [Vitis vinifera] >RVX21559.1 F-box protein [Vitis vinifera] >CBI21400.3 unnamed protein product, partial [Vitis vinifera]	F-box-like	[R] KOG1947 Leucine rich repeat proteins, some proteins contain F-box	F-box protein At5g67140 OS=Arabidopsis thaliana OX=3702 GN=At5g67140 PE=2 SV=1
CL646.Contig6_All	ko04075//Plant hormone signal transduction	Environmental Information Processing	Signal transduction	0.705709792	1.75	1.78	1.98	2.99	3.29	2.64	K14491//two-component response regulator ARR-B family+ko04075//Plant hormone signal transduction;K14491//two-component response regulator ARR-B family+ko04075//Plant hormone signal transduction;K14491//two-component response regulator ARR-B family+ko04075//Plant hormone signal transduction;K14491//two-component response regulator ARR-B family+ko04075//Plant hormone signal transduction;K14491//two…	XR_002031120.1 PREDICTED: Vitis vinifera two-component response regulator ARR12 (LOC100259369), transcript variant X4, misc_RNA	PREDICTED: two-component response regulator ARR12 [Vitis vinifera] >XP_010656582.1 PREDICTED: two-component response regulator ARR12 [Vitis vinifera]	Response regulator receiver domain	[K] KOG1601 GATA-4/5/6 transcription factors	Two-component response regulator ARR12 OS=Arabidopsis thaliana OX=3702 GN=ARR12 PE=2 SV=2	GO:0003677//DNA binding;GO:0005634//nucleus;GO:0000160//phosphorelay signal transduction system;GO:0003700//DNA-binding transcription factor activity;GO:0000160//phosphorelay signal transduction system;GO:0000160//phosphorelay signal transduction system;GO:0000160//phosphorelay signal transduction system;GO:0005634//nucleus;GO:0000160//phosphorelay signal transduction system
CL6522.Contig2_All	ko04075//Plant hormone signal transduction	Environmental Information Processing	Signal transduction	1.410595996	13.52	9.36	11.22	28.9	32.63	28.66	K14506//jasmonic acid-amino synthetase [EC:6.3.2.52]+ko04075//Plant hormone signal transduction;K14506//jasmonic acid-amino synthetase [EC:6.3.2.52]+ko04075//Plant hormone signal transduction;K14506//jasmonic acid-amino synthetase [EC:6.3.2.52]+ko04075//Plant hormone signal transduction;K14506//jasmonic acid-amino synthetase [EC:6.3.2.52]+ko04075//Plant hormone signal transduction;K14506//jasmoni…	XM_010663589.2 PREDICTED: Vitis vinifera jasmonic acid-amido synthetase JAR1 (LOC100251627), transcript variant X5, mRNA	Jasmonic acid-amido synthetase JAR1 [Vitis vinifera] >CBI40482.3 unnamed protein product, partial [Vitis vinifera]	GH3 auxin-responsive promoter	[R] TWOG0166 Auxin-responsive GH3 protein and related proteins	Jasmonoyl--L-amino acid synthetase JAR6 OS=Nicotiana attenuata OX=49451 GN=JAR6 PE=1 SV=2	GO:0102053//(-)-jasmonoyl-isoleucine synthetase activity;GO:0016881//acid-amino acid ligase activity;GO:0102057//jasmonoyl-valine synthetase activity;GO:0005737//cytoplasm;GO:0102058//jasmonoyl-leucine synthetase activity;GO:0005737//cytoplasm
CL6615.Contig3_All	ko04075//Plant hormone signal transduction	Environmental Information Processing	Signal transduction	-1.024431505	6.18	5.73	4.8	2.76	2.92	2.4	K14494//DELLA protein+ko04075//Plant hormone signal transduction;K14494//DELLA protein+ko04075//Plant hormone signal transduction;K14494//DELLA protein+ko04075//Plant hormone signal transduction;K14494//DELLA protein+ko04075//Plant hormone signal transduction;K14494//DELLA protein+ko04075//Plant hormone signal transduction	AM439116.2 Vitis vinifera contig VV78X211539.4, whole genome shotgun sequence	PREDICTED: scarecrow-like protein 21 [Vitis vinifera] >XP_010647042.1 PREDICTED: scarecrow-like protein 21 [Vitis vinifera]	GRAS domain family	[TK] LSE0487 A Gibberellin response modulator/Predicted transcription factor	Scarecrow-like protein 13 OS=Arabidopsis thaliana OX=3702 GN=SCL13 PE=2 SV=2	GO:0006355//regulation of transcription, DNA-templated;GO:0006355//regulation of transcription, DNA-templated;GO:0003700//DNA-binding transcription factor activity;GO:0006355//regulation of transcription, DNA-templated;GO:0006355//regulation of transcription, DNA-templated;GO:0005634//nucleus;GO:0043565//sequence-specific DNA binding;GO:0005634//nucleus
CL6615.Contig4_All	ko04075//Plant hormone signal transduction	Environmental Information Processing	Signal transduction	1.503944583	2.11	2	1.92	5.56	6.24	5.26	K14494//DELLA protein+ko04075//Plant hormone signal transduction;K14494//DELLA protein+ko04075//Plant hormone signal transduction;K14494//DELLA protein+ko04075//Plant hormone signal transduction;K14494//DELLA protein+ko04075//Plant hormone signal transduction;K14494//DELLA protein+ko04075//Plant hormone signal transduction	AM439116.2 Vitis vinifera contig VV78X211539.4, whole genome shotgun sequence	PREDICTED: scarecrow-like protein 21 [Vitis vinifera] >XP_010647042.1 PREDICTED: scarecrow-like protein 21 [Vitis vinifera]	GRAS domain family	[TK] LSE0487 A Gibberellin response modulator/Predicted transcription factor	Scarecrow-like protein 13 OS=Arabidopsis thaliana OX=3702 GN=SCL13 PE=2 SV=2	GO:0043565//sequence-specific DNA binding;GO:0006355//regulation of transcription, DNA-templated;GO:0006355//regulation of transcription, DNA-templated;GO:0005634//nucleus;GO:0003700//DNA-binding transcription factor activity;GO:0006355//regulation of transcription, DNA-templated;GO:0006355//regulation of transcription, DNA-templated;GO:0005634//nucleus
CL6691.Contig3_All	ko04075//Plant hormone signal transduction;ko04712//Circadian rhythm - plant	Organismal Systems;Environmental Information Processing	Signal transduction;Environmental adaptation	0.78024352	7.25	7.1	6.57	12.56	12.24	10.77	K12126//phytochrome-interacting factor 3+ko04712//Circadian rhythm - plant+ko04075//Plant hormone signal transduction;K16189//phytochrome-interacting factor 4+ko04075//Plant hormone signal transduction;K12126//phytochrome-interacting factor 3+ko04712//Circadian rhythm - plant+ko04075//Plant hormone signal transduction;K12126//phytochrome-interacting factor 3+ko04712//Circadian rhythm - plant+ko04…	XM_002284011.4 PREDICTED: Vitis vinifera transcription factor UNE12 (LOC100264830), mRNA	PREDICTED: transcription factor UNE12 [Vitis vinifera] >CBI26351.3 unnamed protein product, partial [Vitis vinifera]	Helix-loop-helix DNA-binding domain	[KT] LSE0107 A bHLH transcription factor	Transcription factor UNE12 OS=Arabidopsis thaliana OX=3702 GN=UNE12 PE=2 SV=2	GO:0005634//nucleus;GO:0005634//nucleus;GO:0001228//DNA-binding transcription activator activity, RNA polymerase II-specific;GO:0046983//protein dimerization activity
CL6782.Contig1_All	ko04075//Plant hormone signal transduction	Environmental Information Processing	Signal transduction	-1.042382313	10.03	12.71	8.34	4.06	5.62	4.68	K14488//SAUR family protein+ko04075//Plant hormone signal transduction;K14488//SAUR family protein+ko04075//Plant hormone signal transduction;K14488//SAUR family protein+ko04075//Plant hormone signal transduction;K14488//SAUR family protein+ko04075//Plant hormone signal transduction;K14488//SAUR family protein+ko04075//Plant hormone signal transduction	AM485148.2 Vitis vinifera contig VV78X088065.3, whole genome shotgun sequence	PREDICTED: auxin-induced protein 15A-like [Vitis vinifera]		[RT] LSE0432 A Auxin responsive protein	Auxin-responsive protein SAUR24 OS=Arabidopsis thaliana OX=3702 GN=SAUR24 PE=2 SV=1	GO:0016021//integral component of membrane;GO:0009733//response to auxin
CL679.Contig1_All	ko00053//Ascorbate and aldarate metabolism;ko00520//Amino sugar and nucleotide sugar metabolism;ko04075//Plant hormone signal transduction;ko04016//MAPK signaling pathway - plant;ko01100//Metabolic pathways;ko00040//Pentose and glucuronate interconversions	Environmental Information Processing;Metabolism	Signal transduction;Carbohydrate metabolism;Global and overview maps	-1.326428573	21.81	18.76	22.17	8.77	7.39	8.51	K16190//glucuronokinase [EC:2.7.1.43]+ko00520//Amino sugar and nucleotide sugar metabolism+ko00040//Pentose and glucuronate interconversions+ko01100//Metabolic pathways+ko00053//Ascorbate and aldarate metabolism;K13422//transcription factor MYC2+ko04016//MAPK signaling pathway - plant+ko04075//Plant hormone signal transduction;K13422//transcription factor MYC2+ko04016//MAPK signaling pathway - pl…	XM_002275675.4 PREDICTED: Vitis vinifera transcription factor ICE1 (LOC100265294), mRNA	PREDICTED: transcription factor ICE1 [Vitis vinifera]	Helix-loop-helix DNA-binding domain	[KT] LSE0107 A bHLH transcription factor	Transcription factor ICE1 OS=Arabidopsis thaliana OX=3702 GN=SCRM PE=1 SV=1	GO:0046983//protein dimerization activity
CL6794.Contig1_All	ko04075//Plant hormone signal transduction;ko04712//Circadian rhythm - plant	Organismal Systems;Environmental Information Processing	Environmental adaptation;Signal transduction	-3.244242284	1.22	1.46	2.2	0.27	0	0	K12126//phytochrome-interacting factor 3+ko04712//Circadian rhythm - plant+ko04075//Plant hormone signal transduction;K12126//phytochrome-interacting factor 3+ko04712//Circadian rhythm - plant+ko04075//Plant hormone signal transduction;K12126//phytochrome-interacting factor 3+ko04712//Circadian rhythm - plant+ko04075//Plant hormone signal transduction;K12126//phytochrome-interacting factor 3+ko04…	XM_019221290.1 PREDICTED: Vitis vinifera transcription factor PIF3 (LOC100253874), transcript variant X4, mRNA	Transcription factor PIL1 [Vitis vinifera]	Helix-loop-helix DNA-binding domain	[KT] LSE0107 A bHLH transcription factor	Transcription factor PHYTOCHROME INTERACTING FACTOR-LIKE 13 OS=Oryza sativa subsp. japonica OX=39947 GN=PIL13 PE=1 SV=1	GO:0046983//protein dimerization activity;GO:0016021//integral component of membrane
CL6794.Contig2_All	ko04075//Plant hormone signal transduction;ko04712//Circadian rhythm - plant	Environmental Information Processing;Organismal Systems	Signal transduction;Environmental adaptation	-2.256685394	1.56	2.37	1.03	0.28	0.4	0.2	K12126//phytochrome-interacting factor 3+ko04712//Circadian rhythm - plant+ko04075//Plant hormone signal transduction;K12126//phytochrome-interacting factor 3+ko04712//Circadian rhythm - plant+ko04075//Plant hormone signal transduction;K12126//phytochrome-interacting factor 3+ko04712//Circadian rhythm - plant+ko04075//Plant hormone signal transduction;K12126//phytochrome-interacting factor 3+ko04…	XM_019221290.1 PREDICTED: Vitis vinifera transcription factor PIF3 (LOC100253874), transcript variant X4, mRNA	Transcription factor PIL1 [Vitis vinifera]	Helix-loop-helix DNA-binding domain	[KT] LSE0107 A bHLH transcription factor	Transcription factor PIL1 OS=Arabidopsis thaliana OX=3702 GN=PIL1 PE=1 SV=1	GO:0046983//protein dimerization activity
CL6827.Contig2_All	ko04075//Plant hormone signal transduction	Environmental Information Processing	Signal transduction	1.616207577	4.89	4.39	5.33	17.16	13.91	13.13	K14488//SAUR family protein+ko04075//Plant hormone signal transduction;K14488//SAUR family protein+ko04075//Plant hormone signal transduction;K14488//SAUR family protein+ko04075//Plant hormone signal transduction;K14488//SAUR family protein+ko04075//Plant hormone signal transduction;K14488//SAUR family protein+ko04075//Plant hormone signal transduction	XM_002270468.3 PREDICTED: Vitis vinifera auxin-induced protein 15A-like (LOC100257133), mRNA	PREDICTED: auxin-responsive protein SAUR50 [Vitis vinifera] >RVW93322.1 Auxin-responsive protein SAUR50 [Vitis vinifera] >CAN82489.1 hypothetical protein VITISV_036184 [Vitis vinifera]	Auxin responsive protein	[RT] LSE0432 A Auxin responsive protein	Auxin-responsive protein SAUR50 OS=Arabidopsis thaliana OX=3702 GN=SAUR50 PE=1 SV=1	GO:0009733//response to auxin
CL696.Contig1_All	ko04016//MAPK signaling pathway - plant;ko04075//Plant hormone signal transduction	Environmental Information Processing	Signal transduction	0.324723747	81.23	80.47	77.19	105.37	93.9	96.71	K14498//serine/threonine-protein kinase SRK2 [EC:2.7.11.1]+ko04016//MAPK signaling pathway - plant+ko04075//Plant hormone signal transduction;K14498//serine/threonine-protein kinase SRK2 [EC:2.7.11.1]+ko04016//MAPK signaling pathway - plant+ko04075//Plant hormone signal transduction;K14498//serine/threonine-protein kinase SRK2 [EC:2.7.11.1]+ko04016//MAPK signaling pathway - plant+ko04075//Plant h…	XM_002269185.3 PREDICTED: Vitis vinifera serine/threonine-protein kinase SRK2A (LOC100259302), mRNA	Serine/threonine-protein kinase SRK2B [Vitis vinifera]	Protein kinase domain	[T] KOG0583 Serine/threonine protein kinase	Serine/threonine-protein kinase SRK2A OS=Arabidopsis thaliana OX=3702 GN=SRK2A PE=1 SV=1	GO:0035556//intracellular signal transduction;GO:0035556//intracellular signal transduction;GO:0005524//ATP binding;GO:0035556//intracellular signal transduction;GO:0035556//intracellular signal transduction;GO:0005737//cytoplasm;GO:0006468//protein phosphorylation;GO:0004674//protein serine/threonine kinase activity;GO:0005634//nucleus;GO:0006468//protein phosphorylation;GO:0005634//nucleus;GO:0…
CL7027.Contig1_All	ko04075//Plant hormone signal transduction	Environmental Information Processing	Signal transduction	-0.368753378	18.38	18.38	18.07	15.19	12.39	14.46	K14491//two-component response regulator ARR-B family+ko04075//Plant hormone signal transduction;K14491//two-component response regulator ARR-B family+ko04075//Plant hormone signal transduction;K14491//two-component response regulator ARR-B family+ko04075//Plant hormone signal transduction;K14491//two-component response regulator ARR-B family+ko04075//Plant hormone signal transduction;K14491//two…	AM430363.2 Vitis vinifera contig VV78X034239.9, whole genome shotgun sequence	PREDICTED: transcription factor PCL1 [Vitis vinifera]	Myb-like DNA-binding domain	[RK] LSE0452 A MYB transcription factor	Transcription factor MYBC1 OS=Arabidopsis thaliana OX=3702 GN=MYBC1 PE=1 SV=1	GO:0003677//DNA binding;GO:0005634//nucleus;GO:0005634//nucleus;GO:0003700//DNA-binding transcription factor activity
CL7049.Contig1_All	ko04075//Plant hormone signal transduction;ko03022//Basal transcription factors	Environmental Information Processing;Genetic Information Processing	Transcription;Signal transduction	-0.660380074	24.04	20.23	20.94	15.24	13.67	11.69	K14486//auxin response factor+ko04075//Plant hormone signal transduction;K03126//transcription initiation factor TFIID subunit 12+ko03022//Basal transcription factors;K14486//auxin response factor+ko04075//Plant hormone signal transduction;K14486//auxin response factor+ko04075//Plant hormone signal transduction;K15168//mediator of RNA polymerase II transcription subunit 25	XM_010656962.2 PREDICTED: Vitis vinifera mediator of RNA polymerase II transcription subunit 8 (LOC100247963), transcript variant X3, mRNA	PREDICTED: mediator of RNA polymerase II transcription subunit 8 isoform X3 [Vitis vinifera]		[R] KOG1721 FOG: Zn-finger	Mediator of RNA polymerase II transcription subunit 8 OS=Arabidopsis thaliana OX=3702 GN=MED8 PE=1 SV=1	GO:0009909//regulation of flower development;GO:0009909//regulation of flower development;GO:0016592//mediator complex;GO:0009909//regulation of flower development;GO:0050832//defense response to fungus;GO:0009909//regulation of flower development;GO:0009909//regulation of flower development;GO:0016592//mediator complex;GO:0009909//regulation of flower development;GO:0050832//defense response to …
CL7413.Contig1_All	ko04075//Plant hormone signal transduction;ko04626//Plant-pathogen interaction;ko04016//MAPK signaling pathway - plant	Environmental Information Processing;Organismal Systems	Signal transduction;Environmental adaptation	1.127986628	1.41	0.69	0.82	2.24	2.2	2.04	K13416//brassinosteroid insensitive 1-associated receptor kinase 1 [EC:2.7.10.1 2.7.11.1]+ko04016//MAPK signaling pathway - plant+ko04626//Plant-pathogen interaction+ko04075//Plant hormone signal transduction;K13416//brassinosteroid insensitive 1-associated receptor kinase 1 [EC:2.7.10.1 2.7.11.1]+ko04016//MAPK signaling pathway - plant+ko04626//Plant-pathogen interaction+ko04075//Plant hormone s…	XM_010659307.2 PREDICTED: Vitis vinifera BRASSINOSTEROID INSENSITIVE 1-associated receptor kinase 1 (LOC100243623), transcript variant X2, mRNA	PREDICTED: BRASSINOSTEROID INSENSITIVE 1-associated receptor kinase 1 isoform X3 [Vitis vinifera]	Protein kinase domain	[T] LSE0002 A Receptor protein kinase containing LRR repeats	BRASSINOSTEROID INSENSITIVE 1-associated receptor kinase 1 OS=Arabidopsis thaliana OX=3702 GN=BAK1 PE=1 SV=2	GO:0005886//plasma membrane;GO:0004675//transmembrane receptor protein serine/threonine kinase activity;GO:0016021//integral component of membrane;GO:0006468//protein phosphorylation;GO:0005102//signaling receptor binding;GO:0006468//protein phosphorylation;GO:0004675//transmembrane receptor protein serine/threonine kinase activity;GO:0005524//ATP binding
CL7413.Contig2_All	ko04626//Plant-pathogen interaction;ko04075//Plant hormone signal transduction;ko04016//MAPK signaling pathway - plant	Environmental Information Processing;Organismal Systems	Signal transduction;Environmental adaptation	-1.93858854	1.41	1.57	1.48	0.54	0.38	0.1	K13416//brassinosteroid insensitive 1-associated receptor kinase 1 [EC:2.7.10.1 2.7.11.1]+ko04016//MAPK signaling pathway - plant+ko04626//Plant-pathogen interaction+ko04075//Plant hormone signal transduction;K13416//brassinosteroid insensitive 1-associated receptor kinase 1 [EC:2.7.10.1 2.7.11.1]+ko04016//MAPK signaling pathway - plant+ko04626//Plant-pathogen interaction+ko04075//Plant hormone s…	XM_010659307.2 PREDICTED: Vitis vinifera BRASSINOSTEROID INSENSITIVE 1-associated receptor kinase 1 (LOC100243623), transcript variant X2, mRNA	PREDICTED: BRASSINOSTEROID INSENSITIVE 1-associated receptor kinase 1 isoform X1 [Vitis vinifera] >XP_010657609.1 PREDICTED: BRASSINOSTEROID INSENSITIVE 1-associated receptor kinase 1 isoform X1 [Vitis vinifera] >XP_010657610.1 PREDICTED: BRASSINOSTEROID INSENSITIVE 1-associated receptor kinase 1 isoform X1 [Vitis vinifera] >XP_010657611.1 PREDICTED: BRASSINOSTEROID INSENSITIVE 1-associated recep…	Protein kinase domain	[T] LSE0002 A Receptor protein kinase containing LRR repeats	BRASSINOSTEROID INSENSITIVE 1-associated receptor kinase 1 OS=Arabidopsis thaliana OX=3702 GN=BAK1 PE=1 SV=2	GO:0004675//transmembrane receptor protein serine/threonine kinase activity;GO:0005102//signaling receptor binding;GO:0006468//protein phosphorylation;GO:0005524//ATP binding;GO:0006468//protein phosphorylation;GO:0016021//integral component of membrane;GO:0004675//transmembrane receptor protein serine/threonine kinase activity;GO:0005886//plasma membrane
CL7413.Contig6_All	ko04626//Plant-pathogen interaction;ko04016//MAPK signaling pathway - plant;ko04075//Plant hormone signal transduction	Organismal Systems;Environmental Information Processing	Environmental adaptation;Signal transduction	-0.634568415	8.33	7.42	5.95	4.65	4.5	4.69	K13416//brassinosteroid insensitive 1-associated receptor kinase 1 [EC:2.7.10.1 2.7.11.1]+ko04016//MAPK signaling pathway - plant+ko04626//Plant-pathogen interaction+ko04075//Plant hormone signal transduction;K13416//brassinosteroid insensitive 1-associated receptor kinase 1 [EC:2.7.10.1 2.7.11.1]+ko04016//MAPK signaling pathway - plant+ko04626//Plant-pathogen interaction+ko04075//Plant hormone s…	XM_010659307.2 PREDICTED: Vitis vinifera BRASSINOSTEROID INSENSITIVE 1-associated receptor kinase 1 (LOC100243623), transcript variant X2, mRNA	PREDICTED: BRASSINOSTEROID INSENSITIVE 1-associated receptor kinase 1 isoform X1 [Vitis vinifera] >XP_010657609.1 PREDICTED: BRASSINOSTEROID INSENSITIVE 1-associated receptor kinase 1 isoform X1 [Vitis vinifera] >XP_010657610.1 PREDICTED: BRASSINOSTEROID INSENSITIVE 1-associated receptor kinase 1 isoform X1 [Vitis vinifera] >XP_010657611.1 PREDICTED: BRASSINOSTEROID INSENSITIVE 1-associated recep…	Protein kinase domain	[T] LSE0002 A Receptor protein kinase containing LRR repeats	BRASSINOSTEROID INSENSITIVE 1-associated receptor kinase 1 OS=Arabidopsis thaliana OX=3702 GN=BAK1 PE=1 SV=2	GO:0006468//protein phosphorylation;GO:0004675//transmembrane receptor protein serine/threonine kinase activity;GO:0005886//plasma membrane;GO:0004675//transmembrane receptor protein serine/threonine kinase activity;GO:0006468//protein phosphorylation;GO:0016021//integral component of membrane;GO:0005102//signaling receptor binding;GO:0005524//ATP binding
CL7515.Contig1_All	ko04075//Plant hormone signal transduction;ko04016//MAPK signaling pathway - plant	Environmental Information Processing	Signal transduction	0.696885352	29.79	30.86	32.55	49.69	51.24	47.76	K13422//transcription factor MYC2+ko04016//MAPK signaling pathway - plant+ko04075//Plant hormone signal transduction;K13422//transcription factor MYC2+ko04016//MAPK signaling pathway - plant+ko04075//Plant hormone signal transduction;K13422//transcription factor MYC2+ko04016//MAPK signaling pathway - plant+ko04075//Plant hormone signal transduction;K13422//transcription factor MYC2+ko04016//MAPK …	XM_002274793.4 PREDICTED: Vitis vinifera transcription factor ILR3 (LOC100251621), transcript variant X2, mRNA	PREDICTED: transcription factor ILR3 isoform X2 [Vitis vinifera]	Helix-loop-helix DNA-binding domain	[K] LSE0597 A bHLH transcription factor	Transcription factor ILR3 OS=Arabidopsis thaliana OX=3702 GN=ILR3 PE=1 SV=1	GO:0046983//protein dimerization activity
CL7610.Contig1_All	ko04075//Plant hormone signal transduction	Environmental Information Processing	Signal transduction	-0.391854347	29.13	30.44	27.79	24.66	19.82	21.34	K14486//auxin response factor+ko04075//Plant hormone signal transduction;K14486//auxin response factor+ko04075//Plant hormone signal transduction;K14486//auxin response factor+ko04075//Plant hormone signal transduction;K14486//auxin response factor+ko04075//Plant hormone signal transduction;K14486//auxin response factor+ko04075//Plant hormone signal transduction	XM_019223627.1 PREDICTED: Vitis vinifera auxin response factor 6 (LOC100260866), mRNA	PREDICTED: auxin response factor 6 [Vitis vinifera]	AUX/IAA family	[R] KOG1124 FOG: TPR repeat	Auxin response factor 6 OS=Arabidopsis thaliana OX=3702 GN=ARF6 PE=1 SV=2	GO:0009734//auxin-activated signaling pathway;GO:0005634//nucleus;GO:0006355//regulation of transcription, DNA-templated;GO:0005634//nucleus;GO:0003677//DNA binding;GO:0009734//auxin-activated signaling pathway;GO:0006355//regulation of transcription, DNA-templated;GO:0006355//regulation of transcription, DNA-templated;GO:0006355//regulation of transcription, DNA-templated;GO:0009734//auxin-activ…
CL769.Contig6_All	ko04712//Circadian rhythm - plant;ko04075//Plant hormone signal transduction	Environmental Information Processing;Organismal Systems	Environmental adaptation;Signal transduction	-1.845255645	8.4	3.02	10.79	3.45	0.61	1.21	K12126//phytochrome-interacting factor 3+ko04712//Circadian rhythm - plant+ko04075//Plant hormone signal transduction;K12126//phytochrome-interacting factor 3+ko04712//Circadian rhythm - plant+ko04075//Plant hormone signal transduction;K12126//phytochrome-interacting factor 3+ko04712//Circadian rhythm - plant+ko04075//Plant hormone signal transduction;K16189//phytochrome-interacting factor 4+ko04…	XM_002284405.3 PREDICTED: Vitis vinifera transcription factor PIF7 (LOC100262138), transcript variant X1, mRNA	PREDICTED: transcription factor PIF7 isoform X1 [Vitis vinifera]	Helix-loop-helix DNA-binding domain	[KT] LSE0107 A bHLH transcription factor	Transcription factor PIF7 OS=Arabidopsis thaliana OX=3702 GN=BHLH72 PE=1 SV=2	GO:0005634//nucleus;GO:0005634//nucleus;GO:0046983//protein dimerization activity
CL8036.Contig2_All	ko04075//Plant hormone signal transduction	Environmental Information Processing	Signal transduction	2.447087135	0	0.45	0.36	0.83	3	2.82	K13464//jasmonate ZIM domain-containing protein+ko04075//Plant hormone signal transduction	XM_031399226.1 PREDICTED: Pistacia vera GATA zinc finger domain-containing protein 10-like (LOC116113070), mRNA	Protein TIFY 5A [Vitis vinifera]	tify domain	[S] LSE0151 A Uncharacterized protein	Protein TIFY 5A OS=Arabidopsis thaliana OX=3702 GN=TIFY5A PE=1 SV=1	GO:0009611//response to wounding;GO:0031347//regulation of defense response;GO:0005634//nucleus;GO:0005634//nucleus;GO:2000022//regulation of jasmonic acid mediated signaling pathway;GO:2000022//regulation of jasmonic acid mediated signaling pathway;GO:0031347//regulation of defense response;GO:2000022//regulation of jasmonic acid mediated signaling pathway;GO:2000022//regulation of jasmonic acid…
CL8107.Contig1_All	ko04075//Plant hormone signal transduction	Environmental Information Processing	Signal transduction	0.550064381	15.43	12.56	14.16	19.96	21.97	19.05	K14500//BR-signaling kinase [EC:2.7.11.1]+ko04075//Plant hormone signal transduction;K14500//BR-signaling kinase [EC:2.7.11.1]+ko04075//Plant hormone signal transduction;K14500//BR-signaling kinase [EC:2.7.11.1]+ko04075//Plant hormone signal transduction;K14500//BR-signaling kinase [EC:2.7.11.1]+ko04075//Plant hormone signal transduction;K14500//BR-signaling kinase [EC:2.7.11.1]+ko04075//Plant ho…	XM_010647883.2 PREDICTED: Vitis vinifera probable serine/threonine-protein kinase At4g35230 (LOC100265782), mRNA	PREDICTED: probable serine/threonine-protein kinase At4g35230 [Vitis vinifera] >CBI37790.3 unnamed protein product, partial [Vitis vinifera]	Protein tyrosine and serine/threonine kinase	[T] LSE0053 A Protein kinase, contains TPR domains	Serine/threonine-protein kinase BSK1 OS=Arabidopsis thaliana OX=3702 GN=BSK1 PE=1 SV=1	GO:0005524//ATP binding;GO:0009742//brassinosteroid mediated signaling pathway;GO:0009737//response to abscisic acid;GO:0009742//brassinosteroid mediated signaling pathway;GO:0009742//brassinosteroid mediated signaling pathway;GO:0009742//brassinosteroid mediated signaling pathway;GO:0042742//defense response to bacterium;GO:0009742//brassinosteroid mediated signaling pathway;GO:0004672//protein …
CL8247.Contig5_All	ko04075//Plant hormone signal transduction	Environmental Information Processing	Signal transduction	-0.785452298	1.6	1.55	1.6	0.76	0.96	1	K14486//auxin response factor+ko04075//Plant hormone signal transduction;K14486//auxin response factor+ko04075//Plant hormone signal transduction;K14486//auxin response factor+ko04075//Plant hormone signal transduction;K14486//auxin response factor+ko04075//Plant hormone signal transduction	XM_003634334.3 PREDICTED: Vitis vinifera auxin response factor 5 (LOC100254074), transcript variant X1, mRNA	PREDICTED: auxin response factor 5 [Vitis vinifera] >XP_010664787.1 PREDICTED: auxin response factor 5 [Vitis vinifera]	Auxin response factor	[TK] LSE0284 A Auxin response transcription factor	Auxin response factor 5 OS=Arabidopsis thaliana OX=3702 GN=ARF5 PE=1 SV=3	GO:0006355//regulation of transcription, DNA-templated;GO:0009734//auxin-activated signaling pathway;GO:0006355//regulation of transcription, DNA-templated;GO:0003677//DNA binding;GO:0005634//nucleus;GO:0009734//auxin-activated signaling pathway;GO:0005634//nucleus;GO:0006355//regulation of transcription, DNA-templated;GO:0009734//auxin-activated signaling pathway;GO:0006355//regulation of transc…
CL8400.Contig1_All	ko04075//Plant hormone signal transduction	Environmental Information Processing	Signal transduction	1.069082299	1.9	2.43	1.58	3.74	4.78	4.1	K04733//interleukin-1 receptor-associated kinase 4 [EC:2.7.11.1];K04733//interleukin-1 receptor-associated kinase 4 [EC:2.7.11.1];K04733//interleukin-1 receptor-associated kinase 4 [EC:2.7.11.1];K04733//interleukin-1 receptor-associated kinase 4 [EC:2.7.11.1];K16189//phytochrome-interacting factor 4+ko04075//Plant hormone signal transduction	XM_002284844.3 PREDICTED: Vitis vinifera transcription factor SPATULA (LOC100245419), transcript variant X1, mRNA	PREDICTED: transcription factor SPATULA isoform X1 [Vitis vinifera] >CBI19497.3 unnamed protein product, partial [Vitis vinifera]	Helix-loop-helix DNA-binding domain	[KT] LSE0107 A bHLH transcription factor	Transcription factor PHYTOCHROME INTERACTING FACTOR-LIKE 13 OS=Oryza sativa subsp. japonica OX=39947 GN=PIL13 PE=1 SV=1	GO:0005634//nucleus;GO:0046983//protein dimerization activity;GO:0005634//nucleus
CL8400.Contig2_All	ko04712//Circadian rhythm - plant;ko04075//Plant hormone signal transduction	Organismal Systems;Environmental Information Processing	Signal transduction;Environmental adaptation	1.252037815	4.15	4.82	4.47	10.19	10.86	10.78	K04733//interleukin-1 receptor-associated kinase 4 [EC:2.7.11.1];K04733//interleukin-1 receptor-associated kinase 4 [EC:2.7.11.1];K04733//interleukin-1 receptor-associated kinase 4 [EC:2.7.11.1];K04733//interleukin-1 receptor-associated kinase 4 [EC:2.7.11.1];K12126//phytochrome-interacting factor 3+ko04712//Circadian rhythm - plant+ko04075//Plant hormone signal transduction	XM_010666260.2 PREDICTED: Vitis vinifera transcription factor SPATULA (LOC100245419), transcript variant X2, mRNA	Transcription factor SPATULA [Vitis vinifera]	Helix-loop-helix DNA-binding domain	[KT] LSE0107 A bHLH transcription factor	Transcription factor ALC OS=Arabidopsis thaliana OX=3702 GN=ALC PE=2 SV=1	GO:0005634//nucleus;GO:0005634//nucleus;GO:0046983//protein dimerization activity
CL8500.Contig1_All	ko04712//Circadian rhythm - plant;ko04075//Plant hormone signal transduction	Organismal Systems;Environmental Information Processing	Environmental adaptation;Signal transduction	-0.731049699	7.62	5.32	7.32	4.15	3.69	4.16	K10863//aprataxin [EC:3.1.11.7 3.1.11.8 3.1.12.2];K12126//phytochrome-interacting factor 3+ko04712//Circadian rhythm - plant+ko04075//Plant hormone signal transduction;K12126//phytochrome-interacting factor 3+ko04712//Circadian rhythm - plant+ko04075//Plant hormone signal transduction;K12126//phytochrome-interacting factor 3+ko04712//Circadian rhythm - plant+ko04075//Plant hormone signal transduc…	AM438956.1 Vitis vinifera contig VV78X125026.19, whole genome shotgun sequence	PREDICTED: transcription factor bHLH87 [Vitis vinifera] >XP_010654572.1 PREDICTED: transcription factor bHLH87 [Vitis vinifera] >XP_019077817.1 PREDICTED: transcription factor bHLH87 [Vitis vinifera]	Helix-loop-helix DNA-binding domain	[KT] LSE0107 A bHLH transcription factor	Transcription factor bHLH87 OS=Arabidopsis thaliana OX=3702 GN=BHLH87 PE=1 SV=1	GO:0046983//protein dimerization activity;GO:0016021//integral component of membrane
CL8751.Contig3_All	ko04075//Plant hormone signal transduction;ko00130//Ubiquinone and other terpenoid-quinone biosynthesis;ko01100//Metabolic pathways;ko01110//Biosynthesis of secondary metabolites	Environmental Information Processing;Metabolism	Signal transduction;Global and overview maps;Metabolism of cofactors and vitamins	-0.939315844	4.52	5.73	5.59	2.58	2.36	3.21	K14493//gibberellin receptor GID1 [EC:3.-.-.-]+ko04075//Plant hormone signal transduction;K14493//gibberellin receptor GID1 [EC:3.-.-.-]+ko04075//Plant hormone signal transduction;K17872//demethylphylloquinone reductase [EC:1.6.5.12]+ko00130//Ubiquinone and other terpenoid-quinone biosynthesis+ko01100//Metabolic pathways+ko01110//Biosynthesis of secondary metabolites	XM_002283355.3 PREDICTED: Vitis vinifera uncharacterized LOC100245695 (LOC100245695), mRNA	PREDICTED: uncharacterized protein LOC100245695 [Vitis vinifera] >RVW38250.1 hypothetical protein CK203_071230 [Vitis vinifera] >RVW96276.1 hypothetical protein CK203_020857 [Vitis vinifera]	Protein of unknown function (DUF1005)	[V] KOG1515 Arylacetamide deacetylase	Protein BUNDLE SHEATH DEFECTIVE 2, chloroplastic OS=Arabidopsis thaliana OX=3702 GN=BSD2 PE=1 SV=1
CL8822.Contig2_All	ko04075//Plant hormone signal transduction	Environmental Information Processing	Signal transduction	-1.161891037	4.23	4.03	6.47	2.56	2.26	1.47	K16189//phytochrome-interacting factor 4+ko04075//Plant hormone signal transduction;K16189//phytochrome-interacting factor 4+ko04075//Plant hormone signal transduction;K16189//phytochrome-interacting factor 4+ko04075//Plant hormone signal transduction;K16189//phytochrome-interacting factor 4+ko04075//Plant hormone signal transduction;K16189//phytochrome-interacting factor 4+ko04075//Plant hormone…	XM_010654156.2 PREDICTED: Vitis vinifera transcription factor PIF1 (LOC100264869), transcript variant X6, mRNA	Transcription factor PIF1 [Vitis vinifera]	Helix-loop-helix DNA-binding domain	[KT] LSE0107 A bHLH transcription factor	Transcription factor PIF1 OS=Arabidopsis thaliana OX=3702 GN=PIF1 PE=1 SV=1	GO:0046983//protein dimerization activity
CL894.Contig2_All	ko04075//Plant hormone signal transduction	Environmental Information Processing	Signal transduction	0.877046858	51.75	55.22	68.24	83.86	111.49	123.51	K13464//jasmonate ZIM domain-containing protein+ko04075//Plant hormone signal transduction;K13464//jasmonate ZIM domain-containing protein+ko04075//Plant hormone signal transduction;K13464//jasmonate ZIM domain-containing protein+ko04075//Plant hormone signal transduction;K13464//jasmonate ZIM domain-containing protein+ko04075//Plant hormone signal transduction;K13464//jasmonate ZIM domain-contai…	XM_010654804.2 PREDICTED: Vitis vinifera protein TIFY 6B (LOC100262965), transcript variant X2, mRNA	JAZ3 [Vitis rupestris]	tify domain		Protein TIFY 6A OS=Arabidopsis thaliana OX=3702 GN=TIFY6A PE=1 SV=1	GO:2000022//regulation of jasmonic acid mediated signaling pathway;GO:0031347//regulation of defense response;GO:2000022//regulation of jasmonic acid mediated signaling pathway;GO:0005634//nucleus;GO:2000022//regulation of jasmonic acid mediated signaling pathway;GO:2000022//regulation of jasmonic acid mediated signaling pathway;GO:0009611//response to wounding;GO:0031347//regulation of defense r…
CL9003.Contig1_All	ko04075//Plant hormone signal transduction	Environmental Information Processing	Signal transduction	-0.584390307	14.26	14.15	13.24	11.36	8.92	7.16	K13415//protein brassinosteroid insensitive 1 [EC:2.7.10.1 2.7.11.1]+ko04075//Plant hormone signal transduction;K13415//protein brassinosteroid insensitive 1 [EC:2.7.10.1 2.7.11.1]+ko04075//Plant hormone signal transduction;K13415//protein brassinosteroid insensitive 1 [EC:2.7.10.1 2.7.11.1]+ko04075//Plant hormone signal transduction;K13415//protein brassinosteroid insensitive 1 [EC:2.7.10.1 2.7.…	XM_010656054.2 PREDICTED: Vitis vinifera tyrosine-sulfated glycopeptide receptor 1 (LOC100256619), mRNA	PREDICTED: tyrosine-sulfated glycopeptide receptor 1 [Vitis vinifera]	Protein kinase domain	[T] LSE0002 A Receptor protein kinase containing LRR repeats	Tyrosine-sulfated glycopeptide receptor 1 OS=Arabidopsis thaliana OX=3702 GN=PSY1R PE=1 SV=1	GO:0016021//integral component of membrane;GO:0005524//ATP binding;GO:0004674//protein serine/threonine kinase activity
CL9405.Contig3_All	ko04075//Plant hormone signal transduction	Environmental Information Processing	Signal transduction	-1.571081715	1.16	1.06	0.94	0.43	0.38	0.2	K04450//cyclic AMP-dependent transcription factor ATF-2;K14432//ABA responsive element binding factor+ko04075//Plant hormone signal transduction;K14432//ABA responsive element binding factor+ko04075//Plant hormone signal transduction;K14432//ABA responsive element binding factor+ko04075//Plant hormone signal transduction;K14432//ABA responsive element binding factor+ko04075//Plant hormone signal …	AM466183.2 Vitis vinifera contig VV78X106440.7, whole genome shotgun sequence	PREDICTED: light-inducible protein CPRF2 [Vitis vinifera]	Basic leucine-zipper C terminal	[KR] LSE0037 A R2R3-type MYB transcription factors/VIP1, involved in Agrobacterium VirE2 nuclear import and infectivity	Light-inducible protein CPRF2 OS=Petroselinum crispum OX=4043 GN=CPRF2 PE=2 SV=2	GO:0009649//entrainment of circadian clock;GO:0009649//entrainment of circadian clock;GO:0071215//cellular response to abscisic acid stimulus;GO:0009649//entrainment of circadian clock;GO:0042802//identical protein binding;GO:0009267//cellular response to starvation;GO:0071333//cellular response to glucose stimulus;GO:0009649//entrainment of circadian clock;GO:0043621//protein self-association;GO…
CL9405.Contig4_All	ko04075//Plant hormone signal transduction	Environmental Information Processing	Signal transduction	-0.514686015	6.15	5.92	5.42	3.92	3.5	4.71	K04450//cyclic AMP-dependent transcription factor ATF-2;K09060//plant G-box-binding factor;K09060//plant G-box-binding factor;K14432//ABA responsive element binding factor+ko04075//Plant hormone signal transduction;K14432//ABA responsive element binding factor+ko04075//Plant hormone signal transduction	AM466183.2 Vitis vinifera contig VV78X106440.7, whole genome shotgun sequence	PREDICTED: light-inducible protein CPRF2 [Vitis vinifera]	Basic leucine-zipper C terminal	[KR] LSE0037 A R2R3-type MYB transcription factors/VIP1, involved in Agrobacterium VirE2 nuclear import and infectivity	Light-inducible protein CPRF2 OS=Petroselinum crispum OX=4043 GN=CPRF2 PE=2 SV=2	GO:0071333//cellular response to glucose stimulus;GO:0019900//kinase binding;GO:0003700//DNA-binding transcription factor activity;GO:0009267//cellular response to starvation;GO:0009267//cellular response to starvation;GO:0009649//entrainment of circadian clock;GO:0009649//entrainment of circadian clock;GO:0009649//entrainment of circadian clock;GO:0009649//entrainment of circadian clock;GO:00056…
CL9463.Contig1_All	ko04075//Plant hormone signal transduction	Environmental Information Processing	Signal transduction	0.611150373	8.14	6.53	6.34	11.58	10.44	9.86	K14491//two-component response regulator ARR-B family+ko04075//Plant hormone signal transduction;K14491//two-component response regulator ARR-B family+ko04075//Plant hormone signal transduction;K14491//two-component response regulator ARR-B family+ko04075//Plant hormone signal transduction;K14491//two-component response regulator ARR-B family+ko04075//Plant hormone signal transduction;K14491//two…	XM_002282892.4 PREDICTED: Vitis vinifera two-component response regulator ARR12-like (LOC100250889), transcript variant X1, mRNA	PREDICTED: two-component response regulator ARR12-like isoform X1 [Vitis vinifera]	Response regulator receiver domain	[K] KOG1601 GATA-4/5/6 transcription factors	Two-component response regulator ORR23 OS=Oryza sativa subsp. japonica OX=39947 GN=RR23 PE=2 SV=1	GO:0005634//nucleus;GO:0000160//phosphorelay signal transduction system;GO:0000160//phosphorelay signal transduction system;GO:0005634//nucleus;GO:0000160//phosphorelay signal transduction system;GO:0000160//phosphorelay signal transduction system;GO:0003677//DNA binding;GO:0003700//DNA-binding transcription factor activity;GO:0000160//phosphorelay signal transduction system
CL9812.Contig1_All	ko04075//Plant hormone signal transduction;ko04016//MAPK signaling pathway - plant	Environmental Information Processing	Signal transduction	-0.806324636	3.4	2.6	2.56	1.51	1.97	1.3	K14509//ethylene receptor [EC:2.7.13.-]+ko04016//MAPK signaling pathway - plant+ko04075//Plant hormone signal transduction;K14509//ethylene receptor [EC:2.7.13.-]+ko04016//MAPK signaling pathway - plant+ko04075//Plant hormone signal transduction;K14509//ethylene receptor [EC:2.7.13.-]+ko04016//MAPK signaling pathway - plant+ko04075//Plant hormone signal transduction;K14509//ethylene receptor [EC:…	XM_019216858.1 PREDICTED: Vitis vinifera ethylene receptor-like (ETR1), transcript variant X3, mRNA	ethylene receptor [Prunus avium]	Histidine kinase-, DNA gyrase B-, and HSP90-like ATPase	[T] KOG0519 Sensory transduction histidine kinase	Ethylene receptor OS=Prunus persica OX=3760 GN=ETR1 PE=2 SV=1	GO:0051740//ethylene binding;GO:0005789//endoplasmic reticulum membrane;GO:0046872//metal ion binding;GO:0005783//endoplasmic reticulum;GO:0005783//endoplasmic reticulum;GO:0000155//phosphorelay sensor kinase activity;GO:0005524//ATP binding;GO:0038199//ethylene receptor activity;GO:0000155//phosphorelay sensor kinase activity;GO:0016021//integral component of membrane
CL985.Contig1_All	ko04075//Plant hormone signal transduction	Environmental Information Processing	Signal transduction	-1.980908595	25.87	25.52	27.76	5.58	4.54	9.35	K14491//two-component response regulator ARR-B family+ko04075//Plant hormone signal transduction;K14491//two-component response regulator ARR-B family+ko04075//Plant hormone signal transduction;K14491//two-component response regulator ARR-B family+ko04075//Plant hormone signal transduction;K14491//two-component response regulator ARR-B family+ko04075//Plant hormone signal transduction;K14491//two…	XM_003631176.3 PREDICTED: Vitis vinifera myb family transcription factor EFM (LOC100257723), mRNA	PREDICTED: myb family transcription factor EFM [Vitis vinifera] >RVW45596.1 Transcription factor HHO3 [Vitis vinifera]	Myb-like DNA-binding domain	[RK] LSE0452 A MYB transcription factor	Transcription factor HHO3 OS=Arabidopsis thaliana OX=3702 GN=HHO3 PE=2 SV=1	GO:0045892//negative regulation of transcription, DNA-templated;GO:0045892//negative regulation of transcription, DNA-templated;GO:0043565//sequence-specific DNA binding;GO:0005634//nucleus;GO:0045892//negative regulation of transcription, DNA-templated;GO:0005634//nucleus;GO:0045892//negative regulation of transcription, DNA-templated;GO:0045892//negative regulation of transcription, DNA-templat…
CL985.Contig2_All	ko04075//Plant hormone signal transduction	Environmental Information Processing	Signal transduction	-0.939608098	47.78	45.87	40.74	19.34	20.4	29.31	K14491//two-component response regulator ARR-B family+ko04075//Plant hormone signal transduction;K14491//two-component response regulator ARR-B family+ko04075//Plant hormone signal transduction;K14491//two-component response regulator ARR-B family+ko04075//Plant hormone signal transduction;K14491//two-component response regulator ARR-B family+ko04075//Plant hormone signal transduction;K14491//two…	XM_003631176.3 PREDICTED: Vitis vinifera myb family transcription factor EFM (LOC100257723), mRNA	PREDICTED: myb family transcription factor EFM [Vitis vinifera] >RVW45596.1 Transcription factor HHO3 [Vitis vinifera]	Myb-like DNA-binding domain	[RK] LSE0452 A MYB transcription factor	Transcription factor HHO3 OS=Arabidopsis thaliana OX=3702 GN=HHO3 PE=2 SV=1	GO:0003677//DNA binding;GO:0045892//negative regulation of transcription, DNA-templated;GO:0045892//negative regulation of transcription, DNA-templated;GO:0005634//nucleus;GO:0045892//negative regulation of transcription, DNA-templated;GO:0045892//negative regulation of transcription, DNA-templated;GO:0045892//negative regulation of transcription, DNA-templated;GO:0005634//nucleus;GO:0043565//seq…
CL985.Contig3_All	ko04075//Plant hormone signal transduction	Environmental Information Processing	Signal transduction	-3.148320954	5.16	4.16	2.92	0.26	0.23	0.66	K14491//two-component response regulator ARR-B family+ko04075//Plant hormone signal transduction;K14491//two-component response regulator ARR-B family+ko04075//Plant hormone signal transduction;K14491//two-component response regulator ARR-B family+ko04075//Plant hormone signal transduction;K14491//two-component response regulator ARR-B family+ko04075//Plant hormone signal transduction	XM_003631176.3 PREDICTED: Vitis vinifera myb family transcription factor EFM (LOC100257723), mRNA	MYB-like putative GARP-type transcription factor [Vitis vinifera] >CBI27058.3 unnamed protein product, partial [Vitis vinifera]	Myb-like DNA-binding domain	[RK] LSE0452 A MYB transcription factor	Transcription factor HHO3 OS=Arabidopsis thaliana OX=3702 GN=HHO3 PE=2 SV=1	GO:0005634//nucleus;GO:0045892//negative regulation of transcription, DNA-templated;GO:0045892//negative regulation of transcription, DNA-templated;GO:0043565//sequence-specific DNA binding;GO:0003677//DNA binding;GO:0045892//negative regulation of transcription, DNA-templated;GO:0005634//nucleus;GO:0045892//negative regulation of transcription, DNA-templated;GO:0045892//negative regulation of tr…
CL9935.Contig1_All	ko04075//Plant hormone signal transduction;ko04016//MAPK signaling pathway - plant	Environmental Information Processing	Signal transduction	2.22254805	0.18	0.4	0.04	3.79	0.67	0.2	K14514//ethylene-insensitive protein 3+ko04016//MAPK signaling pathway - plant+ko04075//Plant hormone signal transduction	XM_010651815.2 PREDICTED: Vitis vinifera phosphate transporter PHO1 (LOC100244364), mRNA	PREDICTED: phosphate transporter PHO1 [Vitis vinifera] >CBI23677.3 unnamed protein product, partial [Vitis vinifera]	EXS family	[U] KOG1162 Predicted small molecule transporter	Phosphate transporter PHO1 OS=Arabidopsis thaliana OX=3702 GN=PHO1 PE=1 SV=1	GO:0006799//polyphosphate biosynthetic process;GO:0015114//phosphate ion transmembrane transporter activity;GO:0048016//inositol phosphate-mediated signaling;GO:0005737//cytoplasm;GO:0005802//trans-Golgi network;GO:0016021//integral component of membrane;GO:0048016//inositol phosphate-mediated signaling;GO:0016036//cellular response to phosphate starvation;GO:0006799//polyphosphate biosynthetic p…
Unigene10445_All	ko00053//Ascorbate and aldarate metabolism;ko04075//Plant hormone signal transduction;ko04016//MAPK signaling pathway - plant;ko00520//Amino sugar and nucleotide sugar metabolism;ko01100//Metabolic pathways;ko00040//Pentose and glucuronate interconversions	Metabolism;Environmental Information Processing	Carbohydrate metabolism;Signal transduction;Global and overview maps	2.421027944	10.03	7.86	9.33	27.59	70.65	50.94	K18486//heart-and neural crest derivatives-expressed protein 2;K04733//interleukin-1 receptor-associated kinase 4 [EC:2.7.11.1];K13422//transcription factor MYC2+ko04016//MAPK signaling pathway - plant+ko04075//Plant hormone signal transduction;K16190//glucuronokinase [EC:2.7.1.43]+ko00520//Amino sugar and nucleotide sugar metabolism+ko00040//Pentose and glucuronate interconversions+ko01100//Meta…	XM_002263963.4 PREDICTED: Vitis vinifera transcription factor bHLH35 (LOC100244514), mRNA	PREDICTED: transcription factor bHLH35 [Vitis vinifera] >CBI17910.3 unnamed protein product, partial [Vitis vinifera]	Helix-loop-helix DNA-binding domain	[KT] LSE0107 A bHLH transcription factor	Transcription factor bHLH35 OS=Arabidopsis thaliana OX=3702 GN=BHLH35 PE=2 SV=1	GO:0046983//protein dimerization activity;GO:0003723//RNA binding
Unigene10709_All	ko04075//Plant hormone signal transduction	Environmental Information Processing	Signal transduction	-1.498758363	3.92	3.74	3.07	0.71	0.92	2	K14432//ABA responsive element binding factor+ko04075//Plant hormone signal transduction;K14432//ABA responsive element binding factor+ko04075//Plant hormone signal transduction;K14432//ABA responsive element binding factor+ko04075//Plant hormone signal transduction;K14432//ABA responsive element binding factor+ko04075//Plant hormone signal transduction	AM450882.1 Vitis vinifera, whole genome shotgun sequence, contig VV78X067972.26, clone ENTAV 115	abscisic acid-insensitive 5-like protein 5 [Vitis vinifera]	bZIP transcription factor		ABSCISIC ACID-INSENSITIVE 5-like protein 5 OS=Arabidopsis thaliana OX=3702 GN=ABF2 PE=1 SV=1	GO:0005634//nucleus;GO:0003700//DNA-binding transcription factor activity;GO:0005634//nucleus
Unigene11501_All	ko04075//Plant hormone signal transduction	Environmental Information Processing	Signal transduction	-1.235476262	10.38	8.7	9.5	3.63	3.46	4.91	K14489//arabidopsis histidine kinase 2/3/4 (cytokinin receptor) [EC:2.7.13.3]+ko04075//Plant hormone signal transduction;K14489//arabidopsis histidine kinase 2/3/4 (cytokinin receptor) [EC:2.7.13.3]+ko04075//Plant hormone signal transduction;K14489//arabidopsis histidine kinase 2/3/4 (cytokinin receptor) [EC:2.7.13.3]+ko04075//Plant hormone signal transduction;K14489//arabidopsis histidine kinase…	XM_002276925.3 PREDICTED: Vitis vinifera histidine kinase 3 (LOC100247122), transcript variant X2, mRNA	PREDICTED: histidine kinase 3 [Vitis vinifera] >CBI27670.3 unnamed protein product, partial [Vitis vinifera]	CHASE domain	[T] KOG0519 Sensory transduction histidine kinase	Histidine kinase 3 OS=Arabidopsis thaliana OX=3702 GN=AHK3 PE=1 SV=1	GO:0009116//nucleoside metabolic process;GO:0000155//phosphorelay sensor kinase activity;GO:0016021//integral component of membrane;GO:0009116//nucleoside metabolic process;GO:0000155//phosphorelay sensor kinase activity
Unigene1217_All	ko04075//Plant hormone signal transduction	Environmental Information Processing	Signal transduction	-2.45238526	7.99	9.13	6.62	1.69	1.27	0.81	K14488//SAUR family protein+ko04075//Plant hormone signal transduction;K14488//SAUR family protein+ko04075//Plant hormone signal transduction;K14488//SAUR family protein+ko04075//Plant hormone signal transduction;K14488//SAUR family protein+ko04075//Plant hormone signal transduction;K14488//SAUR family protein+ko04075//Plant hormone signal transduction		Auxin-responsive protein SAUR40 [Vitis vinifera]	Auxin responsive protein	[RT] LSE0432 A Auxin responsive protein	Auxin-responsive protein SAUR40 OS=Arabidopsis thaliana OX=3702 GN=SAUR40 PE=2 SV=1	GO:0009733//response to auxin
Unigene12382_All	ko03020//RNA polymerase;ko04626//Plant-pathogen interaction;ko04075//Plant hormone signal transduction	Environmental Information Processing;Organismal Systems;Genetic Information Processing	Environmental adaptation;Transcription;Signal transduction	3.050518421	1.58	1.58	2.08	13.22	14.54	15.96	K13466//EIX receptor 1/2+ko04626//Plant-pathogen interaction;K13466//EIX receptor 1/2+ko04626//Plant-pathogen interaction;K19613//leucine-rich repeat protein SHOC2;K03021//DNA-directed RNA polymerase III subunit RPC2 [EC:2.7.7.6]+ko03020//RNA polymerase;K13415//protein brassinosteroid insensitive 1 [EC:2.7.10.1 2.7.11.1]+ko04075//Plant hormone signal transduction	AM476583.1 Vitis vinifera contig VV78X173468.5, whole genome shotgun sequence	Receptor-like protein 12 [Vitis vinifera]	Leucine rich repeat	[R] KOG0619 FOG: Leucine rich repeat	Receptor-like protein EIX1 OS=Solanum lycopersicum OX=4081 GN=EIX1 PE=2 SV=2	GO:0016021//integral component of membrane
Unigene12499_All	ko04075//Plant hormone signal transduction	Environmental Information Processing	Signal transduction	-1.245100527	1.4	1.27	1.15	0.44	0.65	0.43	K14486//auxin response factor+ko04075//Plant hormone signal transduction;K14486//auxin response factor+ko04075//Plant hormone signal transduction;K14486//auxin response factor+ko04075//Plant hormone signal transduction;K14486//auxin response factor+ko04075//Plant hormone signal transduction;K14486//auxin response factor+ko04075//Plant hormone signal transduction	XM_010657162.2 PREDICTED: Vitis vinifera auxin response factor 3 (LOC100245251), transcript variant X1, mRNA	Auxin response factor 2 [Vitis vinifera]	B3 DNA binding domain	[TK] LSE0284 A Auxin response transcription factor	Auxin response factor 3 OS=Arabidopsis thaliana OX=3702 GN=ARF3 PE=1 SV=2	GO:0006355//regulation of transcription, DNA-templated;GO:0006355//regulation of transcription, DNA-templated;GO:0006355//regulation of transcription, DNA-templated;GO:0005634//nucleus;GO:0009734//auxin-activated signaling pathway;GO:0005634//nucleus;GO:0003677//DNA binding;GO:0009734//auxin-activated signaling pathway;GO:0006355//regulation of transcription, DNA-templated;GO:0009734//auxin-activ…
Unigene14206_All	ko04016//MAPK signaling pathway - plant;ko04075//Plant hormone signal transduction	Environmental Information Processing	Signal transduction	-1.481135436	2.53	3.15	2.59	1.37	0.67	0.82	K13422//transcription factor MYC2+ko04016//MAPK signaling pathway - plant+ko04075//Plant hormone signal transduction;K13422//transcription factor MYC2+ko04016//MAPK signaling pathway - plant+ko04075//Plant hormone signal transduction;K13422//transcription factor MYC2+ko04016//MAPK signaling pathway - plant+ko04075//Plant hormone signal transduction;K13422//transcription factor MYC2+ko04016//MAPK …	XM_002279450.3 PREDICTED: Vitis vinifera putative transcription factor bHLH041 (LOC100252681), mRNA	unnamed protein product, partial [Vitis vinifera]	Helix-loop-helix DNA-binding domain	[KT] LSE0107 A bHLH transcription factor	Basic helix-loop-helix protein A OS=Pisum sativum OX=3888 GN=BHLH PE=3 SV=1	GO:0046983//protein dimerization activity
Unigene14470_All	ko04075//Plant hormone signal transduction	Environmental Information Processing	Signal transduction	1.172752797	2.1	1.83	2.38	3.58	4.97	5.84	K14488//SAUR family protein+ko04075//Plant hormone signal transduction;K14488//SAUR family protein+ko04075//Plant hormone signal transduction;K14488//SAUR family protein+ko04075//Plant hormone signal transduction;K14488//SAUR family protein+ko04075//Plant hormone signal transduction;K14488//SAUR family protein+ko04075//Plant hormone signal transduction	XM_011046410.1 PREDICTED: Populus euphratica auxin-induced protein X15 (LOC105139804), mRNA	auxin-responsive protein SAUR32 [Sesamum indicum]	Auxin responsive protein			GO:0009733//response to auxin
Unigene14551_All	ko04075//Plant hormone signal transduction;ko04016//MAPK signaling pathway - plant	Environmental Information Processing	Signal transduction	-0.849908877	22.52	19.03	17.76	13.84	8.94	9.77	K14515//EIN3-binding F-box protein+ko04016//MAPK signaling pathway - plant+ko04075//Plant hormone signal transduction;K14515//EIN3-binding F-box protein+ko04016//MAPK signaling pathway - plant+ko04075//Plant hormone signal transduction;K14515//EIN3-binding F-box protein+ko04016//MAPK signaling pathway - plant+ko04075//Plant hormone signal transduction;K14515//EIN3-binding F-box protein+ko04016//M…	AM444229.2 Vitis vinifera contig VV78X163925.11, whole genome shotgun sequence	PREDICTED: EIN3-binding F-box protein 1 [Vitis vinifera]	Leucine Rich repeat	[R] KOG1947 Leucine rich repeat proteins, some proteins contain F-box	EIN3-binding F-box protein 1 OS=Arabidopsis thaliana OX=3702 GN=EBF1 PE=1 SV=1	GO:0031146//SCF-dependent proteasomal ubiquitin-dependent protein catabolic process;GO:0019005//SCF ubiquitin ligase complex;GO:0016567//protein ubiquitination;GO:0031146//SCF-dependent proteasomal ubiquitin-dependent protein catabolic process;GO:0006511//ubiquitin-dependent protein catabolic process;GO:0016567//protein ubiquitination;GO:0019005//SCF ubiquitin ligase complex;GO:0006511//ubiquitin…
Unigene14570_All	ko04075//Plant hormone signal transduction	Environmental Information Processing	Signal transduction	1.433578893	2.03	2.13	1.67	5.09	5.15	5.64	K14494//DELLA protein+ko04075//Plant hormone signal transduction;K14494//DELLA protein+ko04075//Plant hormone signal transduction;K14494//DELLA protein+ko04075//Plant hormone signal transduction;K14494//DELLA protein+ko04075//Plant hormone signal transduction;K14494//DELLA protein+ko04075//Plant hormone signal transduction	XM_010655101.2 PREDICTED: Vitis vinifera nodulation-signaling pathway 2 protein (LOC104880018), mRNA	PREDICTED: nodulation-signaling pathway 2 protein [Vitis vinifera]	GRAS domain family	[TK] LSE0487 A Gibberellin response modulator/Predicted transcription factor	DELLA protein GAI OS=Gossypium hirsutum OX=3635 GN=GAI PE=2 SV=1	GO:0019843//rRNA binding;GO:0005634//nucleus;GO:0016021//integral component of membrane;GO:0005840//ribosome;GO:0006412//translation;GO:0006355//regulation of transcription, DNA-templated;GO:0006355//regulation of transcription, DNA-templated;GO:0006355//regulation of transcription, DNA-templated;GO:0005634//nucleus;GO:0003735//structural constituent of ribosome;GO:0005840//ribosome;GO:0006412//t…
Unigene15678_All	ko04016//MAPK signaling pathway - plant;ko04075//Plant hormone signal transduction	Environmental Information Processing	Signal transduction	-1.314460827	2.91	1.83	1.58	1.17	0.84	0.39	K14510//serine/threonine-protein kinase CTR1 [EC:2.7.11.1]+ko04016//MAPK signaling pathway - plant+ko04075//Plant hormone signal transduction;K04424//sterile alpha motif and leucine zipper containing kinase AZK [EC:2.7.11.25];K04424//sterile alpha motif and leucine zipper containing kinase AZK [EC:2.7.11.25];K04424//sterile alpha motif and leucine zipper containing kinase AZK [EC:2.7.11.25]	XM_019225764.1 PREDICTED: Vitis vinifera serine/threonine-protein kinase EDR1 (LOC100244444), transcript variant X2, mRNA	PREDICTED: probable serine/threonine-protein kinase DDB_G0267686 isoform X2 [Vitis vinifera]	Protein tyrosine and serine/threonine kinase	[T] KOG0192 Tyrosine kinase specific for activated (GTP-bound) p21cdc42Hs	Serine/threonine-protein kinase CTR1 OS=Arabidopsis thaliana OX=3702 GN=CTR1 PE=1 SV=1	GO:0006355//regulation of transcription, DNA-templated;GO:0006355//regulation of transcription, DNA-templated;GO:0006355//regulation of transcription, DNA-templated;GO:0004672//protein kinase activity;GO:0005524//ATP binding;GO:0006355//regulation of transcription, DNA-templated
Unigene15769_All	ko04075//Plant hormone signal transduction	Environmental Information Processing	Signal transduction	-1.97405606	1.13	1.34	1.69	0.37	0.07	0.45	K14490//histidine-containing phosphotransfer peotein+ko04075//Plant hormone signal transduction;K14490//histidine-containing phosphotransfer peotein+ko04075//Plant hormone signal transduction;K14490//histidine-containing phosphotransfer peotein+ko04075//Plant hormone signal transduction;K14490//histidine-containing phosphotransfer peotein+ko04075//Plant hormone signal transduction;K14490//histidi…	XM_002272117.4 PREDICTED: Vitis vinifera histidine-containing phosphotransfer protein 1 (LOC100261357), mRNA	PREDICTED: histidine-containing phosphotransfer protein 1 [Vitis vinifera] >CBI32302.3 unnamed protein product, partial [Vitis vinifera]	Hpt domain	[T] KOG4747 Two-component phosphorelay intermediate involved in MAP kinase cascade regulation	Histidine-containing phosphotransfer protein 5 OS=Arabidopsis thaliana OX=3702 GN=AHP5 PE=1 SV=2	GO:0016310//phosphorylation;GO:0000160//phosphorelay signal transduction system;GO:0005737//cytoplasm;GO:0009736//cytokinin-activated signaling pathway;GO:0005634//nucleus;GO:0005634//nucleus;GO:0000160//phosphorelay signal transduction system;GO:0009736//cytokinin-activated signaling pathway;GO:0009736//cytokinin-activated signaling pathway;GO:0009736//cytokinin-activated signaling pathway;GO:00…
Unigene16912_All	ko04075//Plant hormone signal transduction	Environmental Information Processing	Signal transduction	0.643318226	5.56	4.76	4.71	7.63	8.06	7.63	K13415//protein brassinosteroid insensitive 1 [EC:2.7.10.1 2.7.11.1]+ko04075//Plant hormone signal transduction;K13415//protein brassinosteroid insensitive 1 [EC:2.7.10.1 2.7.11.1]+ko04075//Plant hormone signal transduction;K13415//protein brassinosteroid insensitive 1 [EC:2.7.10.1 2.7.11.1]+ko04075//Plant hormone signal transduction;K13415//protein brassinosteroid insensitive 1 [EC:2.7.10.1 2.7.…	XM_002265489.4 PREDICTED: Vitis vinifera receptor-like protein kinase BRI1-like 3 (LOC100249741), mRNA	PREDICTED: receptor-like protein kinase BRI1-like 3 [Vitis vinifera] >RVW60694.1 Receptor-like protein kinase BRI1-like 3 [Vitis vinifera]	Leucine rich repeat	[T] LSE0002 A Receptor protein kinase containing LRR repeats	Serine/threonine-protein kinase BRI1-like 1 OS=Arabidopsis thaliana OX=3702 GN=BRL1 PE=1 SV=1	GO:0009755//hormone-mediated signaling pathway;GO:0004674//protein serine/threonine kinase activity;GO:0016021//integral component of membrane;GO:0009755//hormone-mediated signaling pathway;GO:0009755//hormone-mediated signaling pathway;GO:0005524//ATP binding;GO:0005886//plasma membrane;GO:0009755//hormone-mediated signaling pathway;GO:0009755//hormone-mediated signaling pathway
Unigene17181_All	ko04075//Plant hormone signal transduction	Environmental Information Processing	Signal transduction	1.226657754	4.27	4.05	3.28	6.9	11.49	8.85	K14505//cyclin D3, plant+ko04075//Plant hormone signal transduction;K14505//cyclin D3, plant+ko04075//Plant hormone signal transduction;K14505//cyclin D3, plant+ko04075//Plant hormone signal transduction;K14505//cyclin D3, plant+ko04075//Plant hormone signal transduction;K14505//cyclin D3, plant+ko04075//Plant hormone signal transduction	XM_002283344.4 PREDICTED: Vitis vinifera cyclin-D3-3 (LOC100267897), mRNA	PREDICTED: cyclin-D3-3 [Vitis vinifera] >ANC51628.1 cyclin-D3-2a [Vitis vinifera]	Cyclin, N-terminal domain	[D] KOG0656 G1/S-specific cyclin D	Cyclin-D3-2 OS=Arabidopsis thaliana OX=3702 GN=CYCD3-2 PE=1 SV=1	GO:0005737//cytoplasm;GO:0000307//cyclin-dependent protein kinase holoenzyme complex;GO:0006468//protein phosphorylation;GO:0005634//nucleus;GO:0019901//protein kinase binding;GO:0042025//host cell nucleus;GO:0000079//regulation of cyclin-dependent protein serine/threonine kinase activity;GO:0005634//nucleus;GO:0006468//protein phosphorylation;GO:0000307//cyclin-dependent protein kinase holoenzym…
Unigene17279_All	ko04075//Plant hormone signal transduction	Environmental Information Processing	Signal transduction	-0.640006616	298.43	257.6	264.88	208.28	162.47	149.68	K14486//auxin response factor+ko04075//Plant hormone signal transduction;K13217//pre-mRNA-processing factor 39	XM_002283369.4 PREDICTED: Vitis vinifera RNA polymerase II degradation factor 1 (LOC100250808), mRNA	PREDICTED: RNA polymerase II degradation factor 1 [Vitis vinifera] >RVW16978.1 hypothetical protein CK203_070759 [Vitis vinifera] >RVX12451.1 hypothetical protein CK203_011733 [Vitis vinifera]	PB1 domain	[R] LSE0156 A PB1 domain	Alpha/beta-gliadin A-II OS=Triticum aestivum OX=4565 PE=2 SV=1	GO:0005634//nucleus;GO:0005829//cytosol;GO:0005829//cytosol;GO:0005634//nucleus
Unigene17306_All	ko04075//Plant hormone signal transduction	Environmental Information Processing	Signal transduction	1.474577646	7.61	8.01	6.38	18.82	22.07	19.83	K14488//SAUR family protein+ko04075//Plant hormone signal transduction;K14488//SAUR family protein+ko04075//Plant hormone signal transduction;K14488//SAUR family protein+ko04075//Plant hormone signal transduction;K14488//SAUR family protein+ko04075//Plant hormone signal transduction;K14488//SAUR family protein+ko04075//Plant hormone signal transduction	AM449699.2 Vitis vinifera contig VV78X201089.3, whole genome shotgun sequence	Auxin-responsive protein SAUR72 [Vitis vinifera]	Auxin responsive protein	[RT] LSE0432 A Auxin responsive protein	Auxin-responsive protein SAUR71 OS=Arabidopsis thaliana OX=3702 GN=SAUR71 PE=2 SV=1	GO:0009733//response to auxin
Unigene17356_All	ko04016//MAPK signaling pathway - plant;ko04075//Plant hormone signal transduction	Environmental Information Processing	Signal transduction	1.482765934	4.89	5.79	3.56	9.83	14.84	15.66	K14516//ethylene-responsive transcription factor 1+ko04016//MAPK signaling pathway - plant+ko04075//Plant hormone signal transduction;K14516//ethylene-responsive transcription factor 1+ko04016//MAPK signaling pathway - plant+ko04075//Plant hormone signal transduction;K14516//ethylene-responsive transcription factor 1+ko04016//MAPK signaling pathway - plant+ko04075//Plant hormone signal transducti…	XM_010651768.2 PREDICTED: Vitis vinifera ethylene-responsive transcription factor 1B (LOC100261423), mRNA	Ethylene-responsive transcription factor 1B [Vitis vinifera]	AP2 domain	[K] LSE0301 A AP2 domain transcription factor	Ethylene-response factor C3 OS=Solanum lycopersicum OX=4081 GN=ERF.C.3 PE=2 SV=1	GO:0003677//DNA binding;GO:0003700//DNA-binding transcription factor activity;GO:0005634//nucleus;GO:0005634//nucleus
Unigene17468_All	ko04075//Plant hormone signal transduction	Environmental Information Processing	Signal transduction	0.317949154	31.17	28.19	29.97	40.24	35.34	34.81	K14494//DELLA protein+ko04075//Plant hormone signal transduction;K14494//DELLA protein+ko04075//Plant hormone signal transduction;K14494//DELLA protein+ko04075//Plant hormone signal transduction;K14494//DELLA protein+ko04075//Plant hormone signal transduction;K14494//DELLA protein+ko04075//Plant hormone signal transduction	AM426135.2 Vitis vinifera contig VV78X107228.5, whole genome shotgun sequence	Scarecrow-like protein 6 [Vitis vinifera]	GRAS domain family	[TK] LSE0487 A Gibberellin response modulator/Predicted transcription factor	Scarecrow-like protein 6 OS=Arabidopsis thaliana OX=3702 GN=SCL6 PE=1 SV=1	GO:0006355//regulation of transcription, DNA-templated;GO:0005634//nucleus;GO:0043565//sequence-specific DNA binding;GO:0005634//nucleus;GO:0006355//regulation of transcription, DNA-templated;GO:0003700//DNA-binding transcription factor activity;GO:0006355//regulation of transcription, DNA-templated;GO:0006355//regulation of transcription, DNA-templated
Unigene17889_All	ko04075//Plant hormone signal transduction;ko04016//MAPK signaling pathway - plant	Environmental Information Processing	Signal transduction	2.25259945	0.24	0.18	0.41	1.72	1.5	1.61	K14963//COMPASS component SWD3;K13422//transcription factor MYC2+ko04016//MAPK signaling pathway - plant+ko04075//Plant hormone signal transduction;K13422//transcription factor MYC2+ko04016//MAPK signaling pathway - plant+ko04075//Plant hormone signal transduction;K13422//transcription factor MYC2+ko04016//MAPK signaling pathway - plant+ko04075//Plant hormone signal transduction;K13422//transcrip…	XM_019218803.1 PREDICTED: Vitis vinifera transcription factor bHLH18 (LOC100248064), transcript variant X3, mRNA	PREDICTED: transcription factor bHLH18 [Vitis vinifera] >XP_010647980.1 PREDICTED: transcription factor bHLH18 [Vitis vinifera] >XP_019074348.1 PREDICTED: transcription factor bHLH18 [Vitis vinifera] >RVX10359.1 Transcription factor bHLH25 [Vitis vinifera] >CBI25069.3 unnamed protein product, partial [Vitis vinifera]	Helix-loop-helix DNA-binding domain	[KT] LSE0107 A bHLH transcription factor	Transcription factor bHLH25 OS=Arabidopsis thaliana OX=3702 GN=BHLH25 PE=2 SV=2	GO:0046983//protein dimerization activity
Unigene19698_All	ko04075//Plant hormone signal transduction	Environmental Information Processing	Signal transduction	-0.779722668	19.64	20.08	20.19	15.22	9.73	9.45	K14494//DELLA protein+ko04075//Plant hormone signal transduction;K14494//DELLA protein+ko04075//Plant hormone signal transduction;K14494//DELLA protein+ko04075//Plant hormone signal transduction;K14494//DELLA protein+ko04075//Plant hormone signal transduction;K14494//DELLA protein+ko04075//Plant hormone signal transduction	AM459432.1 Vitis vinifera contig VV78X187525.5, whole genome shotgun sequence	PREDICTED: DELLA protein GAI1 [Vitis vinifera] >Q8S4W7.1 RecName: Full=DELLA protein GAI1; AltName: Full=Gibberellic acid-insensitive mutant protein 1; AltName: Full=VvGAI1 [Vitis vinifera] >AAM19210.1 GAI-like protein 1 [Vitis vinifera] >ARR27419.1 DELLA1 [Vitis vinifera] >ARR27420.1 DELLA1 [Vitis vinifera]	GRAS domain family	[TK] LSE0487 A Gibberellin response modulator/Predicted transcription factor	DELLA protein GAI1 OS=Vitis vinifera OX=29760 GN=GAI1 PE=2 SV=1	GO:0009867//jasmonic acid mediated signaling pathway;GO:0009867//jasmonic acid mediated signaling pathway;GO:0009867//jasmonic acid mediated signaling pathway;GO:0009938//negative regulation of gibberellic acid mediated signaling pathway;GO:0009867//jasmonic acid mediated signaling pathway;GO:2000377//regulation of reactive oxygen species metabolic process;GO:0010187//negative regulation of seed …
Unigene19969_All	ko04016//MAPK signaling pathway - plant;ko04075//Plant hormone signal transduction	Environmental Information Processing	Signal transduction	-1.109542286	11.26	10.77	9.47	6.09	4.67	3.59	K14509//ethylene receptor [EC:2.7.13.-]+ko04016//MAPK signaling pathway - plant+ko04075//Plant hormone signal transduction;K14509//ethylene receptor [EC:2.7.13.-]+ko04016//MAPK signaling pathway - plant+ko04075//Plant hormone signal transduction;K14509//ethylene receptor [EC:2.7.13.-]+ko04016//MAPK signaling pathway - plant+ko04075//Plant hormone signal transduction;K14509//ethylene receptor [EC:…	AM485287.2 Vitis vinifera contig VV78X132092.4, whole genome shotgun sequence	Ethylene receptor 2 [Vitis vinifera] >RVX22335.1 Ethylene receptor 2 [Vitis vinifera]	Response regulator receiver domain	[T] KOG0519 Sensory transduction histidine kinase	Ethylene receptor 2 OS=Arabidopsis thaliana OX=3702 GN=ETR2 PE=1 SV=2	GO:0038199//ethylene receptor activity;GO:0005524//ATP binding;GO:0000155//phosphorelay sensor kinase activity;GO:0005789//endoplasmic reticulum membrane;GO:0046872//metal ion binding;GO:0000155//phosphorelay sensor kinase activity;GO:0051740//ethylene binding;GO:0016021//integral component of membrane
Unigene20114_All	ko04075//Plant hormone signal transduction	Environmental Information Processing	Signal transduction	0.62104076	9.14	9	10.89	14.95	14.88	14.27	K14431//transcription factor TGA+ko04075//Plant hormone signal transduction;K14431//transcription factor TGA+ko04075//Plant hormone signal transduction;K14431//transcription factor TGA+ko04075//Plant hormone signal transduction;K14431//transcription factor TGA+ko04075//Plant hormone signal transduction;K14431//transcription factor TGA+ko04075//Plant hormone signal transduction	XM_010665969.2 PREDICTED: Vitis vinifera transcription factor TGA4 (LOC100255706), transcript variant X1, mRNA	PREDICTED: transcription factor TGA4 [Vitis vinifera] >XP_010664271.1 PREDICTED: transcription factor TGA4 [Vitis vinifera] >XP_010664272.1 PREDICTED: transcription factor TGA4 [Vitis vinifera] >XP_010664273.1 PREDICTED: transcription factor TGA4 [Vitis vinifera] >XP_019072140.1 PREDICTED: transcription factor TGA4 [Vitis vinifera] >CBI19099.3 unnamed protein product, partial [Vitis vinifera]	Seed dormancy control	[K] LSE0395 A Predicted transcription factor	Transcription factor TGA4 OS=Arabidopsis thaliana OX=3702 GN=TGA4 PE=1 SV=2	GO:0003700//DNA-binding transcription factor activity;GO:0006351//transcription, DNA-templated;GO:0043565//sequence-specific DNA binding;GO:0006351//transcription, DNA-templated
Unigene20850_All	ko04075//Plant hormone signal transduction	Environmental Information Processing	Signal transduction	-1.281192537	5.93	5.43	4.29	1.28	1.29	3.48	K14431//transcription factor TGA+ko04075//Plant hormone signal transduction;K14431//transcription factor TGA+ko04075//Plant hormone signal transduction;K14431//transcription factor TGA+ko04075//Plant hormone signal transduction;K14431//transcription factor TGA+ko04075//Plant hormone signal transduction;K14431//transcription factor TGA+ko04075//Plant hormone signal transduction	AM457332.1 Vitis vinifera, whole genome shotgun sequence, contig VV78X222494.4, clone ENTAV 115	transcription factor TGA6 [Ricinus communis] >EEF49530.1 Transcription factor HBP-1b(c1), putative [Ricinus communis]		[K] LSE0395 A Predicted transcription factor	TGACG-sequence-specific DNA-binding protein TGA-2.1 OS=Nicotiana tabacum OX=4097 GN=TGA21 PE=1 SV=1	GO:0043565//sequence-specific DNA binding;GO:0006351//transcription, DNA-templated;GO:0003700//DNA-binding transcription factor activity;GO:0006351//transcription, DNA-templated
Unigene21901_All	ko04075//Plant hormone signal transduction	Environmental Information Processing	Signal transduction	1.081890425	0.97	0.86	0.99	1.66	1.72	2.69	K13415//protein brassinosteroid insensitive 1 [EC:2.7.10.1 2.7.11.1]+ko04075//Plant hormone signal transduction	XM_010657827.2 PREDICTED: Vitis vinifera squamosa promoter-binding-like protein 16 (LOC100243827), transcript variant X2, mRNA	PREDICTED: squamosa promoter-binding-like protein 16 [Vitis vinifera] >XP_019077816.1 PREDICTED: squamosa promoter-binding-like protein 16 [Vitis vinifera] >RVW99373.1 Teosinte glume architecture 1 [Vitis vinifera] >CAN63524.1 hypothetical protein VITISV_001644 [Vitis vinifera]	SBP domain		Squamosa promoter-binding-like protein 18 OS=Oryza sativa subsp. japonica OX=39947 GN=SPL18 PE=2 SV=1	GO:0046872//metal ion binding;GO:0005634//nucleus;GO:0003677//DNA binding;GO:0005634//nucleus
Unigene22244_All	ko04712//Circadian rhythm - plant;ko04075//Plant hormone signal transduction	Organismal Systems;Environmental Information Processing	Environmental adaptation;Signal transduction	-2.253680765	4.05	4.23	4.48	0.75	0.96	0.68	K12126//phytochrome-interacting factor 3+ko04712//Circadian rhythm - plant+ko04075//Plant hormone signal transduction		PREDICTED: transcription factor PIF3 [Vitis vinifera] >XP_010652329.1 PREDICTED: transcription factor PIF3 [Vitis vinifera] >XP_010652330.1 PREDICTED: transcription factor PIF3 [Vitis vinifera] >XP_019076835.1 PREDICTED: transcription factor PIF3 [Vitis vinifera]				GO:0005634//nucleus;GO:0005634//nucleus;GO:0046983//protein dimerization activity
Unigene22302_All	ko04626//Plant-pathogen interaction;ko04016//MAPK signaling pathway - plant;ko04075//Plant hormone signal transduction	Environmental Information Processing;Organismal Systems	Environmental adaptation;Signal transduction	0.782674447	16.54	18.25	19.14	30.93	30.72	30.23	K13416//brassinosteroid insensitive 1-associated receptor kinase 1 [EC:2.7.10.1 2.7.11.1]+ko04016//MAPK signaling pathway - plant+ko04626//Plant-pathogen interaction+ko04075//Plant hormone signal transduction;K13416//brassinosteroid insensitive 1-associated receptor kinase 1 [EC:2.7.10.1 2.7.11.1]+ko04016//MAPK signaling pathway - plant+ko04626//Plant-pathogen interaction+ko04075//Plant hormone s…	XM_002262662.4 PREDICTED: Vitis vinifera BRASSINOSTEROID INSENSITIVE 1-associated receptor kinase 1 (LOC100253855), transcript variant X2, mRNA	PREDICTED: BRASSINOSTEROID INSENSITIVE 1-associated receptor kinase 1 isoform X2 [Vitis vinifera] >CBI20070.3 unnamed protein product, partial [Vitis vinifera]	Protein kinase domain	[T] LSE0002 A Receptor protein kinase containing LRR repeats	BRASSINOSTEROID INSENSITIVE 1-associated receptor kinase 1 OS=Arabidopsis thaliana OX=3702 GN=BAK1 PE=1 SV=2	GO:0002229//defense response to oomycetes;GO:0042742//defense response to bacterium;GO:0042742//defense response to bacterium;GO:0005768//endosome;GO:0005102//signaling receptor binding;GO:0016021//integral component of membrane;GO:0002229//defense response to oomycetes;GO:0004675//transmembrane receptor protein serine/threonine kinase activity;GO:0046982//protein heterodimerization activity;GO:0…
Unigene22334_All	ko04016//MAPK signaling pathway - plant;ko04075//Plant hormone signal transduction;ko04626//Plant-pathogen interaction	Organismal Systems;Environmental Information Processing	Signal transduction;Environmental adaptation	1.377332663	1.5	1.66	1.56	3.28	4.25	5.2	K13449//pathogenesis-related protein 1+ko04016//MAPK signaling pathway - plant+ko04626//Plant-pathogen interaction+ko04075//Plant hormone signal transduction;K13449//pathogenesis-related protein 1+ko04016//MAPK signaling pathway - plant+ko04626//Plant-pathogen interaction+ko04075//Plant hormone signal transduction;K13449//pathogenesis-related protein 1+ko04016//MAPK signaling pathway - plant+ko04…	XM_002273752.3 PREDICTED: Vitis vinifera pathogenesis-related protein (PR1), mRNA	pathogenesis-related protein 1 [Vitis hybrid cultivar]	Cysteine-rich secretory protein family	[S] KOG3017 Defense-related protein containing SCP domain	Pathogenesis-related protein 1A OS=Nicotiana tabacum OX=4097 PE=1 SV=1	GO:0005576//extracellular region;GO:0005615//extracellular space
Unigene22345_All	ko04075//Plant hormone signal transduction	Environmental Information Processing	Signal transduction	1.835429901	1.07	0.85	1.04	5.81	3.26	2.44	K13464//jasmonate ZIM domain-containing protein+ko04075//Plant hormone signal transduction;K13464//jasmonate ZIM domain-containing protein+ko04075//Plant hormone signal transduction;K13464//jasmonate ZIM domain-containing protein+ko04075//Plant hormone signal transduction;K13464//jasmonate ZIM domain-containing protein+ko04075//Plant hormone signal transduction;K13464//jasmonate ZIM domain-contai…	XM_002262714.3 PREDICTED: Vitis vinifera protein TIFY 9 (LOC100262641), mRNA	PREDICTED: protein TIFY 9 [Vitis vinifera] >RVW32003.1 Protein TIFY 9 [Vitis vinifera] >CBI38187.3 unnamed protein product, partial [Vitis vinifera]	tify domain	[S] LSE0151 A Uncharacterized protein	Protein TIFY 9 OS=Arabidopsis thaliana OX=3702 GN=TIFY9 PE=1 SV=1	GO:0031347//regulation of defense response;GO:2000022//regulation of jasmonic acid mediated signaling pathway;GO:0005634//nucleus;GO:2000022//regulation of jasmonic acid mediated signaling pathway;GO:0005634//nucleus;GO:2000022//regulation of jasmonic acid mediated signaling pathway;GO:2000022//regulation of jasmonic acid mediated signaling pathway;GO:2000022//regulation of jasmonic acid mediated…
Unigene22821_All	ko04075//Plant hormone signal transduction	Environmental Information Processing	Signal transduction	-0.321472833	37.07	35.09	35.15	31.52	26.94	26.47	K14491//two-component response regulator ARR-B family+ko04075//Plant hormone signal transduction;K14491//two-component response regulator ARR-B family+ko04075//Plant hormone signal transduction	XM_002270475.3 PREDICTED: Vitis vinifera protein PHOSPHATE STARVATION RESPONSE 1 (LOC100244545), mRNA	PREDICTED: protein PHOSPHATE STARVATION RESPONSE 1 [Vitis vinifera]	MYB-CC type transfactor, LHEQLE motif	[RK] LSE0452 A MYB transcription factor	Protein PHOSPHATE STARVATION RESPONSE 1 OS=Arabidopsis thaliana OX=3702 GN=PHR1 PE=1 SV=1	GO:0005634//nucleus;GO:0003677//DNA binding;GO:0005634//nucleus
Unigene23147_All	ko04016//MAPK signaling pathway - plant;ko04075//Plant hormone signal transduction	Environmental Information Processing	Signal transduction	5.322974492	0	0	0.1	1.15	6.96	4.24	K13422//transcription factor MYC2+ko04016//MAPK signaling pathway - plant+ko04075//Plant hormone signal transduction;K13422//transcription factor MYC2+ko04016//MAPK signaling pathway - plant+ko04075//Plant hormone signal transduction;K13422//transcription factor MYC2+ko04016//MAPK signaling pathway - plant+ko04075//Plant hormone signal transduction;K13422//transcription factor MYC2+ko04016//MAPK …	XM_002279937.3 PREDICTED: Vitis vinifera transcription factor MYC4 (LOC100246135), mRNA	Transcription factor bHLH14 [Vitis vinifera]	bHLH-MYC and R2R3-MYB transcription factors N-terminal	[KT] LSE0107 A bHLH transcription factor	Transcription factor MYC2 OS=Oryza sativa subsp. japonica OX=39947 GN=MYC2 PE=1 SV=1	GO:0046983//protein dimerization activity
Unigene2432_All	ko04075//Plant hormone signal transduction;ko04016//MAPK signaling pathway - plant	Environmental Information Processing	Signal transduction	1.250302779	1.64	1.73	1.74	4.36	4.79	3.04	K04733//interleukin-1 receptor-associated kinase 4 [EC:2.7.11.1];K04733//interleukin-1 receptor-associated kinase 4 [EC:2.7.11.1];K20718//LRR receptor-like serine/threonine-protein kinase ERECTA [EC:2.7.11.1]+ko04016//MAPK signaling pathway - plant;K20718//LRR receptor-like serine/threonine-protein kinase ERECTA [EC:2.7.11.1]+ko04016//MAPK signaling pathway - plant;K13415//protein brassinosteroid…	XM_002266170.4 PREDICTED: Vitis vinifera probable LRR receptor-like serine/threonine-protein kinase At1g06840 (LOC100243382), transcript variant X2, mRNA	PREDICTED: probable LRR receptor-like serine/threonine-protein kinase At1g06840 isoform X1 [Vitis vinifera]	Protein tyrosine and serine/threonine kinase	[T] LSE0002 A Receptor protein kinase containing LRR repeats	Probable LRR receptor-like serine/threonine-protein kinase At1g06840 OS=Arabidopsis thaliana OX=3702 GN=At1g06840 PE=1 SV=2
Unigene24813_All	ko04075//Plant hormone signal transduction;ko04016//MAPK signaling pathway - plant	Environmental Information Processing	Signal transduction	1.047792118	11.93	13.39	12.52	21.53	28.69	27.21	K14516//ethylene-responsive transcription factor 1+ko04016//MAPK signaling pathway - plant+ko04075//Plant hormone signal transduction;K14516//ethylene-responsive transcription factor 1+ko04016//MAPK signaling pathway - plant+ko04075//Plant hormone signal transduction;K14516//ethylene-responsive transcription factor 1+ko04016//MAPK signaling pathway - plant+ko04075//Plant hormone signal transducti…	AM443915.2 Vitis vinifera contig VV78X062884.8, whole genome shotgun sequence	Ethylene-responsive transcription factor 1B [Vitis vinifera] >CAN78568.1 hypothetical protein VITISV_012060 [Vitis vinifera]	AP2 domain	[K] LSE0301 A AP2 domain transcription factor	Ethylene-response factor C3 OS=Solanum lycopersicum OX=4081 GN=ERF.C.3 PE=2 SV=1	GO:0005634//nucleus;GO:0003700//DNA-binding transcription factor activity;GO:0003677//DNA binding;GO:0005634//nucleus
Unigene25152_All	ko04075//Plant hormone signal transduction	Environmental Information Processing	Signal transduction	0.542058287	9.85	11.28	7.99	13.74	14.36	14.04	K14500//BR-signaling kinase [EC:2.7.11.1]+ko04075//Plant hormone signal transduction;K14500//BR-signaling kinase [EC:2.7.11.1]+ko04075//Plant hormone signal transduction;K14500//BR-signaling kinase [EC:2.7.11.1]+ko04075//Plant hormone signal transduction;K14500//BR-signaling kinase [EC:2.7.11.1]+ko04075//Plant hormone signal transduction;K14500//BR-signaling kinase [EC:2.7.11.1]+ko04075//Plant ho…	XM_010652656.1 PREDICTED: Vitis vinifera probable serine/threonine-protein kinase At5g41260 (LOC100256923), mRNA	PREDICTED: probable serine/threonine-protein kinase At5g41260 [Vitis vinifera] >CBI16029.3 unnamed protein product, partial [Vitis vinifera]	Protein tyrosine and serine/threonine kinase	[T] LSE0053 A Protein kinase, contains TPR domains	Serine/threonine-protein kinase BSK5 OS=Arabidopsis thaliana OX=3702 GN=BSK5 PE=1 SV=1	GO:0005524//ATP binding;GO:0009742//brassinosteroid mediated signaling pathway;GO:0009742//brassinosteroid mediated signaling pathway;GO:0009742//brassinosteroid mediated signaling pathway;GO:0009742//brassinosteroid mediated signaling pathway;GO:0004672//protein kinase activity;GO:0009742//brassinosteroid mediated signaling pathway
Unigene25173_All	ko04075//Plant hormone signal transduction	Environmental Information Processing	Signal transduction	0.704457324	6.07	5.61	4.92	8.9	8.97	9	K14494//DELLA protein+ko04075//Plant hormone signal transduction;K14494//DELLA protein+ko04075//Plant hormone signal transduction;K14494//DELLA protein+ko04075//Plant hormone signal transduction;K14494//DELLA protein+ko04075//Plant hormone signal transduction;K14494//DELLA protein+ko04075//Plant hormone signal transduction	AM484828.1 Vitis vinifera, whole genome shotgun sequence, contig VV78X094931.7, clone ENTAV 115	DELLA3 [Vitis vinifera] >ARR27424.1 DELLA3 [Vitis vinifera] >ARR27425.1 DELLA3 [Vitis vinifera]	GRAS domain family	[TK] LSE0487 A Gibberellin response modulator/Predicted transcription factor	DELLA protein GAI OS=Solanum lycopersicum OX=4081 GN=GAI PE=2 SV=1	GO:0010187//negative regulation of seed germination;GO:2000377//regulation of reactive oxygen species metabolic process;GO:0009938//negative regulation of gibberellic acid mediated signaling pathway;GO:0009863//salicylic acid mediated signaling pathway;GO:0010187//negative regulation of seed germination;GO:0009867//jasmonic acid mediated signaling pathway;GO:0009863//salicylic acid mediated signa…
Unigene25260_All	ko04075//Plant hormone signal transduction	Environmental Information Processing	Signal transduction	-0.411033898	30.08	29.98	26.59	22.01	21.68	20.91	K13415//protein brassinosteroid insensitive 1 [EC:2.7.10.1 2.7.11.1]+ko04075//Plant hormone signal transduction;K09060//plant G-box-binding factor	XM_002273748.2 PREDICTED: Vitis vinifera squamosa promoter-binding-like protein 14 (LOC100240978), mRNA	PREDICTED: squamosa promoter-binding-like protein 14 [Vitis vinifera]	SBP domain		Squamosa promoter-binding-like protein 14 OS=Arabidopsis thaliana OX=3702 GN=SPL14 PE=1 SV=3	GO:0016021//integral component of membrane;GO:0046872//metal ion binding;GO:0005634//nucleus;GO:0003677//DNA binding;GO:0005634//nucleus
Unigene25454_All	ko04075//Plant hormone signal transduction	Environmental Information Processing	Signal transduction	2.883631324	0.19	0.28	0.31	1.98	1.98	2.48	K14505//cyclin D3, plant+ko04075//Plant hormone signal transduction;K14505//cyclin D3, plant+ko04075//Plant hormone signal transduction;K14505//cyclin D3, plant+ko04075//Plant hormone signal transduction;K14505//cyclin D3, plant+ko04075//Plant hormone signal transduction;K14505//cyclin D3, plant+ko04075//Plant hormone signal transduction	XM_002284965.4 PREDICTED: Vitis vinifera cyclin-D3-1 (LOC100253927), mRNA	hypothetical protein VITISV_042479 [Vitis vinifera]	Cyclin, N-terminal domain	[D] KOG0656 G1/S-specific cyclin D	Cyclin-D3-1 OS=Arabidopsis thaliana OX=3702 GN=CYCD3-1 PE=1 SV=3	GO:0005634//nucleus;GO:0044772//mitotic cell cycle phase transition;GO:0000079//regulation of cyclin-dependent protein serine/threonine kinase activity;GO:0000079//regulation of cyclin-dependent protein serine/threonine kinase activity;GO:0000307//cyclin-dependent protein kinase holoenzyme complex;GO:0019901//protein kinase binding;GO:0005737//cytoplasm;GO:0042025//host cell nucleus;GO:0000079//r…
Unigene2632_All	ko04075//Plant hormone signal transduction	Environmental Information Processing	Signal transduction	-0.992764198	1.79	1.33	1.3	0.81	0.61	0.76	K14431//transcription factor TGA+ko04075//Plant hormone signal transduction;K14431//transcription factor TGA+ko04075//Plant hormone signal transduction;K14431//transcription factor TGA+ko04075//Plant hormone signal transduction;K14431//transcription factor TGA+ko04075//Plant hormone signal transduction;K14431//transcription factor TGA+ko04075//Plant hormone signal transduction	XM_019223770.1 PREDICTED: Vitis vinifera nudix hydrolase 2 (LOC100259630), transcript variant X4, mRNA	PREDICTED: nudix hydrolase 2 isoform X1 [Vitis vinifera]	Nudix hydrolase domain	[T] KOG0648 Predicted NUDIX hydrolase FGF-2 and related proteins	Nudix hydrolase 2 OS=Arabidopsis thaliana OX=3702 GN=NUDT2 PE=1 SV=1	GO:0007165//signal transduction;GO:0035529//NADH pyrophosphatase activity;GO:0007165//signal transduction;GO:0007165//signal transduction;GO:0047631//ADP-ribose diphosphatase activity;GO:0016787//hydrolase activity;GO:0007165//signal transduction;GO:0051287//NAD binding;GO:0007165//signal transduction
Unigene26765_All	ko04075//Plant hormone signal transduction	Environmental Information Processing	Signal transduction	0.570993449	5.29	6.55	5.38	7.91	8.1	9.45	K14491//two-component response regulator ARR-B family+ko04075//Plant hormone signal transduction;K14491//two-component response regulator ARR-B family+ko04075//Plant hormone signal transduction;K14491//two-component response regulator ARR-B family+ko04075//Plant hormone signal transduction;K14491//two-component response regulator ARR-B family+ko04075//Plant hormone signal transduction;K14491//two…	XM_002275106.4 PREDICTED: Vitis vinifera two-component response regulator ARR1 (LOC100263661), transcript variant X1, mRNA	PREDICTED: two-component response regulator ARR1 isoform X1 [Vitis vinifera]	Response regulator receiver domain	[K] KOG1601 GATA-4/5/6 transcription factors	Two-component response regulator ARR2 OS=Arabidopsis thaliana OX=3702 GN=ARR2 PE=1 SV=1	GO:0005634//nucleus;GO:0000160//phosphorelay signal transduction system;GO:0000160//phosphorelay signal transduction system;GO:0000160//phosphorelay signal transduction system;GO:0000160//phosphorelay signal transduction system;GO:0003677//DNA binding;GO:0005634//nucleus;GO:0003700//DNA-binding transcription factor activity;GO:0000160//phosphorelay signal transduction system
Unigene26966_All	ko04075//Plant hormone signal transduction	Environmental Information Processing	Signal transduction	0.737242987	13.9	11.39	13.97	22.63	20.88	21.31	K14431//transcription factor TGA+ko04075//Plant hormone signal transduction;K14431//transcription factor TGA+ko04075//Plant hormone signal transduction;K14431//transcription factor TGA+ko04075//Plant hormone signal transduction;K14431//transcription factor TGA+ko04075//Plant hormone signal transduction;K14431//transcription factor TGA+ko04075//Plant hormone signal transduction	XM_010660788.1 PREDICTED: Vitis vinifera transcription factor TGA2.2 (LOC100242879), transcript variant X3, mRNA	PREDICTED: transcription factor TGA2.2 isoform X2 [Vitis vinifera] >CBI35106.3 unnamed protein product, partial [Vitis vinifera]	Seed dormancy control	[K] LSE0395 A Predicted transcription factor	Transcription factor TGA2.2 OS=Oryza sativa subsp. japonica OX=39947 GN=TGA2.2 PE=1 SV=1	GO:0006351//transcription, DNA-templated;GO:0003700//DNA-binding transcription factor activity;GO:0043565//sequence-specific DNA binding;GO:0006351//transcription, DNA-templated
Unigene27274_All	ko04016//MAPK signaling pathway - plant;ko04075//Plant hormone signal transduction;ko04626//Plant-pathogen interaction	Organismal Systems;Environmental Information Processing	Signal transduction;Environmental adaptation	2.227692569	0.79	1.09	1.85	6.68	5.86	6.37	K13449//pathogenesis-related protein 1+ko04016//MAPK signaling pathway - plant+ko04626//Plant-pathogen interaction+ko04075//Plant hormone signal transduction;K13449//pathogenesis-related protein 1+ko04016//MAPK signaling pathway - plant+ko04626//Plant-pathogen interaction+ko04075//Plant hormone signal transduction;K13449//pathogenesis-related protein 1+ko04016//MAPK signaling pathway - plant+ko04…	XM_002274069.4 PREDICTED: Vitis vinifera pathogenesis-related leaf protein 6 (LOC100253281), mRNA	pathogenesis-related protein 1 [Vitis hybrid cultivar]	Cysteine-rich secretory protein family	[S] KOG3017 Defense-related protein containing SCP domain	Basic form of pathogenesis-related protein 1 OS=Nicotiana tabacum OX=4097 PE=3 SV=1	GO:0005615//extracellular space;GO:0005576//extracellular region
Unigene27466_All	ko04075//Plant hormone signal transduction	Environmental Information Processing	Signal transduction	-0.314696697	114.22	125.47	117.69	97.81	96.53	88.27	K14495//F-box protein GID2+ko04075//Plant hormone signal transduction;K14495//F-box protein GID2+ko04075//Plant hormone signal transduction;K14495//F-box protein GID2+ko04075//Plant hormone signal transduction;K14495//F-box protein GID2+ko04075//Plant hormone signal transduction;K14495//F-box protein GID2+ko04075//Plant hormone signal transduction	AM450967.1 Vitis vinifera, whole genome shotgun sequence, contig VV78X170720.15, clone ENTAV 115	PREDICTED: F-box protein GID2 [Vitis vinifera] >ARR27435.1 SLEEPY1b [Vitis vinifera] >ARR27436.1 SLEEPY1b [Vitis vinifera] >ARR27437.1 SLEEPY1b [Vitis vinifera] >RVW40449.1 F-box protein GID2 [Vitis vinifera] >RVX00079.1 F-box protein GID2 [Vitis vinifera]	F-box domain		F-box protein GID2 OS=Arabidopsis thaliana OX=3702 GN=GID2 PE=1 SV=1	GO:0019005//SCF ubiquitin ligase complex;GO:0005737//cytoplasm;GO:0005634//nucleus;GO:0009845//seed germination;GO:0010162//seed dormancy process;GO:0009740//gibberellic acid mediated signaling pathway;GO:0005737//cytoplasm;GO:0005634//nucleus;GO:0010162//seed dormancy process;GO:0031146//SCF-dependent proteasomal ubiquitin-dependent protein catabolic process;GO:0031146//SCF-dependent proteasomal…
Unigene27476_All	ko04626//Plant-pathogen interaction;ko04016//MAPK signaling pathway - plant;ko04075//Plant hormone signal transduction	Organismal Systems;Environmental Information Processing	Signal transduction;Environmental adaptation	2.790548738	732.06	911.38	967.08	4567.08	7062.24	6319.09	K13449//pathogenesis-related protein 1+ko04016//MAPK signaling pathway - plant+ko04626//Plant-pathogen interaction+ko04075//Plant hormone signal transduction;K13449//pathogenesis-related protein 1+ko04016//MAPK signaling pathway - plant+ko04626//Plant-pathogen interaction+ko04075//Plant hormone signal transduction;K13449//pathogenesis-related protein 1+ko04016//MAPK signaling pathway - plant+ko04…	AM454124.1 Vitis vinifera contig VV78X022284.12, whole genome shotgun sequence	PREDICTED: basic form of pathogenesis-related protein 1 [Vitis vinifera] >RVX10128.1 Basic form of pathogenesis-related protein 1 [Vitis vinifera]	Cysteine-rich secretory protein family	[S] KOG3017 Defense-related protein containing SCP domain	Basic form of pathogenesis-related protein 1 OS=Nicotiana tabacum OX=4097 PE=3 SV=1	GO:0005576//extracellular region;GO:0005615//extracellular space
Unigene29046_All	ko04075//Plant hormone signal transduction	Environmental Information Processing	Signal transduction	1.934214925	0.24	0.47	0.66	1.36	1.85	2.39	K13415//protein brassinosteroid insensitive 1 [EC:2.7.10.1 2.7.11.1]+ko04075//Plant hormone signal transduction;K13415//protein brassinosteroid insensitive 1 [EC:2.7.10.1 2.7.11.1]+ko04075//Plant hormone signal transduction;K13415//protein brassinosteroid insensitive 1 [EC:2.7.10.1 2.7.11.1]+ko04075//Plant hormone signal transduction;K13415//protein brassinosteroid insensitive 1 [EC:2.7.10.1 2.7.…	XM_010653090.2 PREDICTED: Vitis vinifera leucine-rich repeat receptor-like serine/threonine-protein kinase BAM2 (LOC100854198), transcript variant X1, mRNA	PREDICTED: leucine-rich repeat receptor protein kinase EMS1 isoform X1 [Vitis vinifera]	Leucine rich repeat	[R] KOG0619 FOG: Leucine rich repeat	Receptor-like protein 46 OS=Arabidopsis thaliana OX=3702 GN=RLP46 PE=3 SV=1	GO:0016301//kinase activity;GO:0016021//integral component of membrane
Unigene29233_All	ko04075//Plant hormone signal transduction	Environmental Information Processing	Signal transduction	1.234384304	1.67	1.07	1.76	2.93	3.91	3.72	K13415//protein brassinosteroid insensitive 1 [EC:2.7.10.1 2.7.11.1]+ko04075//Plant hormone signal transduction	XM_002280016.3 PREDICTED: Vitis vinifera squamosa promoter-binding protein 1 (LOC100250271), transcript variant X2, mRNA	PREDICTED: squamosa promoter-binding protein 1 isoform X2 [Vitis vinifera] >CBI30591.3 unnamed protein product, partial [Vitis vinifera]	SBP domain		Squamosa promoter-binding-like protein 3 OS=Arabidopsis thaliana OX=3702 GN=SPL3 PE=1 SV=2	GO:0009908//flower development;GO:0009908//flower development;GO:0009908//flower development;GO:0003700//DNA-binding transcription factor activity;GO:0046872//metal ion binding;GO:0005634//nucleus;GO:0005634//nucleus;GO:0009908//flower development;GO:0003677//DNA binding
Unigene29423_All	ko04016//MAPK signaling pathway - plant;ko04075//Plant hormone signal transduction	Environmental Information Processing	Signal transduction	-1.810743032	2.09	1.5	0.83	0.33	0.17	0.57	K14497//protein phosphatase 2C [EC:3.1.3.16]+ko04016//MAPK signaling pathway - plant+ko04075//Plant hormone signal transduction;K14497//protein phosphatase 2C [EC:3.1.3.16]+ko04016//MAPK signaling pathway - plant+ko04075//Plant hormone signal transduction;K14497//protein phosphatase 2C [EC:3.1.3.16]+ko04016//MAPK signaling pathway - plant+ko04075//Plant hormone signal transduction;K14497//protein…	AM472196.2 Vitis vinifera contig VV78X195556.4, whole genome shotgun sequence	putative protein phosphatase 2C 8 [Vitis vinifera]	Protein phosphatase 2C	[T] KOG0698 Serine/threonine protein phosphatase	Probable protein phosphatase 2C 6 OS=Oryza sativa subsp. japonica OX=39947 GN=PP2C06 PE=1 SV=1	GO:0004722//protein serine/threonine phosphatase activity;GO:0046872//metal ion binding
Unigene29425_All	ko04075//Plant hormone signal transduction;ko04016//MAPK signaling pathway - plant	Environmental Information Processing	Signal transduction	-1.030544899	2.98	2.49	2.33	1.67	0.95	1.04	K14497//protein phosphatase 2C [EC:3.1.3.16]+ko04016//MAPK signaling pathway - plant+ko04075//Plant hormone signal transduction;K14497//protein phosphatase 2C [EC:3.1.3.16]+ko04016//MAPK signaling pathway - plant+ko04075//Plant hormone signal transduction;K14497//protein phosphatase 2C [EC:3.1.3.16]+ko04016//MAPK signaling pathway - plant+ko04075//Plant hormone signal transduction;K14497//protein…	XM_019225993.1 PREDICTED: Vitis vinifera probable protein phosphatase 2C 8 (LOC100267287), mRNA	putative protein phosphatase 2C 8 [Vitis vinifera]	Protein phosphatase 2C	[T] KOG0698 Serine/threonine protein phosphatase	Protein phosphatase 2C 51 OS=Oryza sativa subsp. japonica OX=39947 GN=PP2C51 PE=1 SV=1	GO:0046872//metal ion binding;GO:0004722//protein serine/threonine phosphatase activity
Unigene29859_All	ko04016//MAPK signaling pathway - plant;ko04075//Plant hormone signal transduction	Environmental Information Processing	Signal transduction	0.545740267	7.49	8.55	7.18	10.93	11.34	11.36	K14514//ethylene-insensitive protein 3+ko04016//MAPK signaling pathway - plant+ko04075//Plant hormone signal transduction;K14514//ethylene-insensitive protein 3+ko04016//MAPK signaling pathway - plant+ko04075//Plant hormone signal transduction;K14514//ethylene-insensitive protein 3+ko04016//MAPK signaling pathway - plant+ko04075//Plant hormone signal transduction;K14514//ethylene-insensitive prot…	XR_002030356.1 PREDICTED: Vitis vinifera ETHYLENE INSENSITIVE 3-like 3 protein (LOC100248434), transcript variant X6, misc_RNA	PREDICTED: ETHYLENE INSENSITIVE 3-like 3 protein isoform X1 [Vitis vinifera]	Ethylene insensitive 3		ETHYLENE INSENSITIVE 3-like 3 protein OS=Arabidopsis thaliana OX=3702 GN=EIL3 PE=1 SV=1	GO:0003677//DNA binding;GO:0005634//nucleus;GO:0005634//nucleus;GO:0003700//DNA-binding transcription factor activity
Unigene29870_All	ko04075//Plant hormone signal transduction	Environmental Information Processing	Signal transduction	-1.921443902	80.73	69.88	84.64	20.92	19.53	20.5	K14499//BRI1 kinase inhibitor 1+ko04075//Plant hormone signal transduction;K14499//BRI1 kinase inhibitor 1+ko04075//Plant hormone signal transduction;K14499//BRI1 kinase inhibitor 1+ko04075//Plant hormone signal transduction;K14499//BRI1 kinase inhibitor 1+ko04075//Plant hormone signal transduction;K14499//BRI1 kinase inhibitor 1+ko04075//Plant hormone signal transduction	XM_002284610.3 PREDICTED: Vitis vinifera BRI1 kinase inhibitor 1 (LOC100243702), mRNA	PREDICTED: BRI1 kinase inhibitor 1 [Vitis vinifera]			BRI1 kinase inhibitor 1 OS=Arabidopsis thaliana OX=3702 GN=BKI1 PE=1 SV=1	GO:0005886//plasma membrane;GO:0019210//kinase inhibitor activity;GO:0016301//kinase activity
Unigene30116_All	ko04016//MAPK signaling pathway - plant;ko04075//Plant hormone signal transduction	Environmental Information Processing	Signal transduction	0.548760005	29.31	32.04	32.06	39.79	45.94	49.28	K14498//serine/threonine-protein kinase SRK2 [EC:2.7.11.1]+ko04016//MAPK signaling pathway - plant+ko04075//Plant hormone signal transduction;K14498//serine/threonine-protein kinase SRK2 [EC:2.7.11.1]+ko04016//MAPK signaling pathway - plant+ko04075//Plant hormone signal transduction;K14498//serine/threonine-protein kinase SRK2 [EC:2.7.11.1]+ko04016//MAPK signaling pathway - plant+ko04075//Plant h…	XM_002267886.2 PREDICTED: Vitis vinifera serine/threonine-protein kinase SRK2A (LOC100249013), mRNA	PREDICTED: serine/threonine-protein kinase SRK2A [Vitis vinifera] >RVX21621.1 Serine/threonine-protein kinase SAPK7 [Vitis vinifera] >CBI21667.3 unnamed protein product, partial [Vitis vinifera]	Protein kinase domain	[T] KOG0583 Serine/threonine protein kinase	Serine/threonine-protein kinase SAPK7 OS=Oryza sativa subsp. japonica OX=39947 GN=SAPK7 PE=2 SV=2	GO:0035556//intracellular signal transduction;GO:0005634//nucleus;GO:0006468//protein phosphorylation;GO:0005634//nucleus;GO:0006468//protein phosphorylation;GO:0005737//cytoplasm;GO:0035556//intracellular signal transduction;GO:0035556//intracellular signal transduction;GO:0035556//intracellular signal transduction;GO:0005737//cytoplasm;GO:0035556//intracellular signal transduction;GO:0005524//A…
Unigene31707_All	ko04075//Plant hormone signal transduction	Environmental Information Processing	Signal transduction	-0.500207446	12.23	10.4	8.4	7.99	6.61	7.17	K14777//ATP-dependent RNA helicase DDX47/RRP3 [EC:3.6.4.13];K14777//ATP-dependent RNA helicase DDX47/RRP3 [EC:3.6.4.13];K14777//ATP-dependent RNA helicase DDX47/RRP3 [EC:3.6.4.13];K14209//solute carrier family 36 (proton-coupled amino acid transporter);K14494//DELLA protein+ko04075//Plant hormone signal transduction	XM_002272435.3 PREDICTED: Vitis vinifera scarecrow-like protein 8 (LOC100261057), mRNA	Scarecrow-like protein 8 [Vitis vinifera]	GRAS domain family	[TK] LSE0487 A Gibberellin response modulator/Predicted transcription factor	Scarecrow-like protein 8 OS=Arabidopsis thaliana OX=3702 GN=SCL8 PE=2 SV=1
Unigene31791_All	ko04016//MAPK signaling pathway - plant;ko04626//Plant-pathogen interaction;ko04075//Plant hormone signal transduction	Organismal Systems;Environmental Information Processing	Environmental adaptation;Signal transduction	1.06455166	8.4	8.3	8.45	15.13	18.86	18.22	K13416//brassinosteroid insensitive 1-associated receptor kinase 1 [EC:2.7.10.1 2.7.11.1]+ko04016//MAPK signaling pathway - plant+ko04626//Plant-pathogen interaction+ko04075//Plant hormone signal transduction;K13416//brassinosteroid insensitive 1-associated receptor kinase 1 [EC:2.7.10.1 2.7.11.1]+ko04016//MAPK signaling pathway - plant+ko04626//Plant-pathogen interaction+ko04075//Plant hormone s…	XM_002263199.3 PREDICTED: Vitis vinifera somatic embryogenesis receptor kinase 1 (LOC100261805), mRNA	hypothetical protein TanjilG_24802 [Lupinus angustifolius]	Leucine Rich Repeat	[R] KOG0619 FOG: Leucine rich repeat	Leucine-rich repeat protein 1 OS=Arabidopsis thaliana OX=3702 GN=LRR1 PE=1 SV=1	GO:0008270//zinc ion binding;GO:0005634//nucleus;GO:0004672//protein kinase activity;GO:0005634//nucleus;GO:0005524//ATP binding;GO:0016021//integral component of membrane
Unigene32059_All	ko04712//Circadian rhythm - plant;ko04075//Plant hormone signal transduction	Organismal Systems;Environmental Information Processing	Signal transduction;Environmental adaptation	-2.169990457	1.86	0.67	1.16	0.09	0.22	0.33	K12126//phytochrome-interacting factor 3+ko04712//Circadian rhythm - plant+ko04075//Plant hormone signal transduction;K12126//phytochrome-interacting factor 3+ko04712//Circadian rhythm - plant+ko04075//Plant hormone signal transduction;K12126//phytochrome-interacting factor 3+ko04712//Circadian rhythm - plant+ko04075//Plant hormone signal transduction;K12126//phytochrome-interacting factor 3+ko04…	XM_019221290.1 PREDICTED: Vitis vinifera transcription factor PIF3 (LOC100253874), transcript variant X4, mRNA	Transcription factor PIL1 [Vitis vinifera]	Glycine cleavage T-protein C-terminal barrel domain	[KT] LSE0107 A bHLH transcription factor	Transcription factor PHYTOCHROME INTERACTING FACTOR-LIKE 15 OS=Oryza sativa subsp. japonica OX=39947 GN=PIL15 PE=1 SV=2	GO:0046983//protein dimerization activity
Unigene32066_All	ko04075//Plant hormone signal transduction	Environmental Information Processing	Signal transduction	1.719633802	0.47	0.39	0.65	1.9	1.53	1.9	K14494//DELLA protein+ko04075//Plant hormone signal transduction;K14494//DELLA protein+ko04075//Plant hormone signal transduction;K14494//DELLA protein+ko04075//Plant hormone signal transduction;K14494//DELLA protein+ko04075//Plant hormone signal transduction;K14494//DELLA protein+ko04075//Plant hormone signal transduction	AM439347.2 Vitis vinifera contig VV78X041360.8, whole genome shotgun sequence	PREDICTED: protein SCARECROW-like [Vitis vinifera]	GRAS domain family	[TK] LSE0487 A Gibberellin response modulator/Predicted transcription factor	Protein SCARECROW OS=Ipomoea nil OX=35883 GN=SCR PE=1 SV=1	GO:0006355//regulation of transcription, DNA-templated;GO:0003700//DNA-binding transcription factor activity;GO:0006355//regulation of transcription, DNA-templated;GO:0005634//nucleus;GO:0006355//regulation of transcription, DNA-templated;GO:0043565//sequence-specific DNA binding;GO:0005634//nucleus;GO:0006355//regulation of transcription, DNA-templated
Unigene32228_All	ko04075//Plant hormone signal transduction	Environmental Information Processing	Signal transduction	-1.954679236	3.89	2.68	2.02	0.78	0.67	0.46	K14491//two-component response regulator ARR-B family+ko04075//Plant hormone signal transduction;K22218//protein-tyrosine sulfotransferase [EC:2.8.2.20]	XM_002268362.3 PREDICTED: Vitis vinifera myb family transcription factor PHL5 (LOC100252814), transcript variant X1, mRNA	PREDICTED: myb family transcription factor PHL5 [Vitis vinifera] >RVW93592.1 Myb family transcription factor PHL5 [Vitis vinifera] >CBI32176.3 unnamed protein product, partial [Vitis vinifera]	MYB-CC type transfactor, LHEQLE motif	[RK] LSE0452 A MYB transcription factor	Protein PHOSPHATE STARVATION RESPONSE 2 OS=Oryza sativa subsp. japonica OX=39947 GN=PHR2 PE=1 SV=1	GO:0005634//nucleus;GO:0050832//defense response to fungus;GO:0071949//FAD binding;GO:0050832//defense response to fungus;GO:0003677//DNA binding;GO:0005634//nucleus
Unigene32371_All	ko04075//Plant hormone signal transduction	Environmental Information Processing	Signal transduction	1.528156989	0.65	0.88	0.95	2.13	2.45	3.12	K14491//two-component response regulator ARR-B family+ko04075//Plant hormone signal transduction;K14491//two-component response regulator ARR-B family+ko04075//Plant hormone signal transduction;K14491//two-component response regulator ARR-B family+ko04075//Plant hormone signal transduction;K14491//two-component response regulator ARR-B family+ko04075//Plant hormone signal transduction	XM_010658805.2 PREDICTED: Vitis vinifera protein PHOSPHATE STARVATION RESPONSE 1 (LOC100855381), mRNA	PREDICTED: protein PHOSPHATE STARVATION RESPONSE 1 [Vitis vinifera]	Myb-like DNA-binding domain	[RK] LSE0452 A MYB transcription factor	Protein PHOSPHATE STARVATION RESPONSE 3 OS=Oryza sativa subsp. indica OX=39946 GN=PHR3 PE=3 SV=1	GO:0005634//nucleus;GO:0005634//nucleus;GO:0003677//DNA binding
Unigene32737_All	ko04016//MAPK signaling pathway - plant;ko04075//Plant hormone signal transduction	Environmental Information Processing	Signal transduction	-0.644800983	23.63	25.23	19.29	15.65	14.1	13.29	K14514//ethylene-insensitive protein 3+ko04016//MAPK signaling pathway - plant+ko04075//Plant hormone signal transduction;K14514//ethylene-insensitive protein 3+ko04016//MAPK signaling pathway - plant+ko04075//Plant hormone signal transduction;K14514//ethylene-insensitive protein 3+ko04016//MAPK signaling pathway - plant+ko04075//Plant hormone signal transduction;K14514//ethylene-insensitive prot…	XM_002275248.4 PREDICTED: Vitis vinifera protein ETHYLENE INSENSITIVE 3 (LOC100256432), transcript variant X1, mRNA	PREDICTED: protein ETHYLENE INSENSITIVE 3 [Vitis vinifera] >XP_010651613.1 PREDICTED: protein ETHYLENE INSENSITIVE 3 [Vitis vinifera]	Ethylene insensitive 3		Protein ETHYLENE INSENSITIVE 3 OS=Arabidopsis thaliana OX=3702 GN=EIN3 PE=1 SV=1	GO:0005634//nucleus;GO:0003677//DNA binding;GO:0005634//nucleus;GO:0003700//DNA-binding transcription factor activity
Unigene32947_All	ko04075//Plant hormone signal transduction	Environmental Information Processing	Signal transduction	-2.082845053	4.56	6.63	4.99	1.36	1.14	0.7	K14488//SAUR family protein+ko04075//Plant hormone signal transduction;K14488//SAUR family protein+ko04075//Plant hormone signal transduction;K14488//SAUR family protein+ko04075//Plant hormone signal transduction;K14488//SAUR family protein+ko04075//Plant hormone signal transduction;K14488//SAUR family protein+ko04075//Plant hormone signal transduction	XM_002273567.3 PREDICTED: Vitis vinifera auxin-responsive protein SAUR50 (LOC100244862), mRNA	PREDICTED: auxin-responsive protein SAUR50 [Vitis vinifera] >RVX20357.1 Auxin-responsive protein SAUR50 [Vitis vinifera] >CBI17164.3 unnamed protein product, partial [Vitis vinifera]	Auxin responsive protein	[RT] LSE0432 A Auxin responsive protein	Auxin-responsive protein SAUR50 OS=Arabidopsis thaliana OX=3702 GN=SAUR50 PE=1 SV=1	GO:0009733//response to auxin
Unigene3975_All	ko04075//Plant hormone signal transduction	Environmental Information Processing	Signal transduction	-1.033486275	2.62	2.13	1.28	1.11	0.82	0.96	K14486//auxin response factor+ko04075//Plant hormone signal transduction;K14486//auxin response factor+ko04075//Plant hormone signal transduction;K14486//auxin response factor+ko04075//Plant hormone signal transduction;K14486//auxin response factor+ko04075//Plant hormone signal transduction	XM_003634334.3 PREDICTED: Vitis vinifera auxin response factor 5 (LOC100254074), transcript variant X1, mRNA	PREDICTED: auxin response factor 5 [Vitis vinifera] >XP_010664787.1 PREDICTED: auxin response factor 5 [Vitis vinifera]	Auxin response factor	[TK] LSE0284 A Auxin response transcription factor	Auxin response factor 5 OS=Arabidopsis thaliana OX=3702 GN=ARF5 PE=1 SV=3	GO:0009734//auxin-activated signaling pathway;GO:0006355//regulation of transcription, DNA-templated;GO:0009734//auxin-activated signaling pathway;GO:0005634//nucleus;GO:0006355//regulation of transcription, DNA-templated;GO:0006355//regulation of transcription, DNA-templated;GO:0003677//DNA binding;GO:0009734//auxin-activated signaling pathway;GO:0009734//auxin-activated signaling pathway;GO:000…
Unigene400_All	ko04075//Plant hormone signal transduction;ko04016//MAPK signaling pathway - plant	Environmental Information Processing	Signal transduction	-0.325234103	42.46	45.2	48.32	35.26	34.46	37.02	K14496//abscisic acid receptor PYR/PYL family+ko04016//MAPK signaling pathway - plant+ko04075//Plant hormone signal transduction;K14496//abscisic acid receptor PYR/PYL family+ko04016//MAPK signaling pathway - plant+ko04075//Plant hormone signal transduction;K14496//abscisic acid receptor PYR/PYL family+ko04016//MAPK signaling pathway - plant+ko04075//Plant hormone signal transduction;K14496//absc…	XM_002281164.4 PREDICTED: Vitis vinifera abscisic acid receptor PYL9 (LOC100243084), mRNA	pyrabaction resistance-like protein 7 [Vitis yeshanensis]	Polyketide cyclase / dehydrase and lipid transport	[S] LSE0385 A Uncharacterized protein	Abscisic acid receptor PYL5 OS=Oryza sativa subsp. japonica OX=39947 GN=PYL5 PE=1 SV=1	GO:0009738//abscisic acid-activated signaling pathway;GO:0009738//abscisic acid-activated signaling pathway;GO:0004864//protein phosphatase inhibitor activity;GO:0005737//cytoplasm;GO:0009738//abscisic acid-activated signaling pathway;GO:0080163//regulation of protein serine/threonine phosphatase activity;GO:0010427//abscisic acid binding;GO:0009738//abscisic acid-activated signaling pathway;GO:0…
Unigene40423_All	ko04075//Plant hormone signal transduction	Environmental Information Processing	Signal transduction	3.219017282	0	0	0	0.69	0.76	0	K14431//transcription factor TGA+ko04075//Plant hormone signal transduction;K14431//transcription factor TGA+ko04075//Plant hormone signal transduction;K14431//transcription factor TGA+ko04075//Plant hormone signal transduction;K14431//transcription factor TGA+ko04075//Plant hormone signal transduction;K14431//transcription factor TGA+ko04075//Plant hormone signal transduction	XM_010660788.1 PREDICTED: Vitis vinifera transcription factor TGA2.2 (LOC100242879), transcript variant X3, mRNA	PREDICTED: transcription factor TGA2.2 isoform X2 [Vitis vinifera] >CBI35106.3 unnamed protein product, partial [Vitis vinifera]	Seed dormancy control	[K] LSE0395 A Predicted transcription factor	Transcription factor TGA2.2 OS=Oryza sativa subsp. japonica OX=39947 GN=TGA2.2 PE=1 SV=1	GO:0006351//transcription, DNA-templated;GO:0043565//sequence-specific DNA binding;GO:0006351//transcription, DNA-templated;GO:0003700//DNA-binding transcription factor activity
Unigene43496_All	ko04075//Plant hormone signal transduction;ko03022//Basal transcription factors	Environmental Information Processing;Genetic Information Processing	Transcription;Signal transduction	-0.750810349	48.57	36.38	48.66	28.76	21.81	27.34	K03129//transcription initiation factor TFIID subunit 4+ko03022//Basal transcription factors;K14972//PAX-interacting protein 1;K14972//PAX-interacting protein 1;K03126//transcription initiation factor TFIID subunit 12+ko03022//Basal transcription factors;K14486//auxin response factor+ko04075//Plant hormone signal transduction	XM_010666570.2 PREDICTED: Vitis vinifera transcriptional corepressor SEUSS (LOC100241984), transcript variant X2, mRNA	PREDICTED: transcriptional corepressor SEUSS [Vitis vinifera] >XP_010664872.1 PREDICTED: transcriptional corepressor SEUSS [Vitis vinifera]	LIM-domain binding protein	[K] KOG3803 Transcription factor containing C2HC type Zn finger	Transcriptional corepressor SEUSS OS=Arabidopsis thaliana OX=3702 GN=SEU PE=1 SV=1	GO:0045944//positive regulation of transcription by RNA polymerase II;GO:0005634//nucleus;GO:0000122//negative regulation of transcription by RNA polymerase II;GO:0000122//negative regulation of transcription by RNA polymerase II;GO:0045892//negative regulation of transcription, DNA-templated;GO:0045892//negative regulation of transcription, DNA-templated;GO:0000122//negative regulation of transc…
Unigene43925_All	ko04626//Plant-pathogen interaction;ko04016//MAPK signaling pathway - plant;ko04075//Plant hormone signal transduction	Environmental Information Processing;Organismal Systems	Environmental adaptation;Signal transduction	-4.069258562	1.83	1.2	0.38	0	0	0	K13416//brassinosteroid insensitive 1-associated receptor kinase 1 [EC:2.7.10.1 2.7.11.1]+ko04016//MAPK signaling pathway - plant+ko04626//Plant-pathogen interaction+ko04075//Plant hormone signal transduction;K13416//brassinosteroid insensitive 1-associated receptor kinase 1 [EC:2.7.10.1 2.7.11.1]+ko04016//MAPK signaling pathway - plant+ko04626//Plant-pathogen interaction+ko04075//Plant hormone s…	XM_010659320.2 PREDICTED: Vitis vinifera BRASSINOSTEROID INSENSITIVE 1-associated receptor kinase 1 (LOC100266543), transcript variant X12, mRNA	BRI1-associated receptor kinase [Prunus dulcis]	Leucine rich repeat	[T] LSE0002 A Receptor protein kinase containing LRR repeats	BRASSINOSTEROID INSENSITIVE 1-associated receptor kinase 1 OS=Arabidopsis thaliana OX=3702 GN=BAK1 PE=1 SV=2	GO:0004675//transmembrane receptor protein serine/threonine kinase activity;GO:0016021//integral component of membrane;GO:0005524//ATP binding;GO:0005102//signaling receptor binding;GO:0004675//transmembrane receptor protein serine/threonine kinase activity
Unigene4604_All	ko04075//Plant hormone signal transduction	Environmental Information Processing	Signal transduction	1.519950163	0.14	0.46	0.57	1.22	1.18	1.25	K03549//KUP system potassium uptake protein;K14491//two-component response regulator ARR-B family+ko04075//Plant hormone signal transduction		uncharacterized protein LOC107177880 [Citrus sinensis]	Transposase family tnp2	[R] LSE0009 A Transposase family tnp2		GO:0008234//cysteine-type peptidase activity
Unigene48615_All	ko04075//Plant hormone signal transduction;ko04712//Circadian rhythm - plant	Environmental Information Processing;Organismal Systems	Environmental adaptation;Signal transduction	-1.389557777	1.82	2.48	2.95	0.54	0.72	1.34	K12126//phytochrome-interacting factor 3+ko04712//Circadian rhythm - plant+ko04075//Plant hormone signal transduction;K12126//phytochrome-interacting factor 3+ko04712//Circadian rhythm - plant+ko04075//Plant hormone signal transduction;K12126//phytochrome-interacting factor 3+ko04712//Circadian rhythm - plant+ko04075//Plant hormone signal transduction;K10863//aprataxin [EC:3.1.11.7 3.1.11.8 3.1.1…	XM_002283266.2 PREDICTED: Vitis vinifera transcription factor bHLH85 (LOC100264335), mRNA	Transcription factor bHLH85 [Vitis vinifera]		[KT] LSE0107 A bHLH transcription factor	Transcription factor bHLH85 OS=Arabidopsis thaliana OX=3702 GN=BHLH85 PE=2 SV=1	GO:0005634//nucleus;GO:0001228//DNA-binding transcription activator activity, RNA polymerase II-specific;GO:0005634//nucleus;GO:0046983//protein dimerization activity
Unigene584_All	ko04075//Plant hormone signal transduction	Environmental Information Processing	Signal transduction	-2.411806593	4.97	6.19	3.35	1.04	0.62	0.87	K14432//ABA responsive element binding factor+ko04075//Plant hormone signal transduction;K14432//ABA responsive element binding factor+ko04075//Plant hormone signal transduction;K14432//ABA responsive element binding factor+ko04075//Plant hormone signal transduction;K14432//ABA responsive element binding factor+ko04075//Plant hormone signal transduction;K14432//ABA responsive element binding fact…	XM_010655778.2 PREDICTED: Vitis vinifera protein ABSCISIC ACID-INSENSITIVE 5 (LOC100247734), mRNA	PREDICTED: protein ABSCISIC ACID-INSENSITIVE 5 [Vitis vinifera]	bZIP transcription factor	[K] LSE0332 A bZIP transcription factor	Protein ABSCISIC ACID-INSENSITIVE 5 OS=Arabidopsis thaliana OX=3702 GN=ABI5 PE=1 SV=1	GO:0003700//DNA-binding transcription factor activity;GO:0045893//positive regulation of transcription, DNA-templated;GO:0005634//nucleus;GO:0045893//positive regulation of transcription, DNA-templated;GO:0009737//response to abscisic acid;GO:0045893//positive regulation of transcription, DNA-templated;GO:0045893//positive regulation of transcription, DNA-templated;GO:0045893//positive regulation…
Unigene6161_All	ko04075//Plant hormone signal transduction	Environmental Information Processing	Signal transduction	-0.680124066	13.96	17.51	13.56	10.47	5.81	11.6	K14432//ABA responsive element binding factor+ko04075//Plant hormone signal transduction;K22856//EEF1A lysine methyltransferase 2 [EC:2.1.1.-];K22856//EEF1A lysine methyltransferase 2 [EC:2.1.1.-];K22856//EEF1A lysine methyltransferase 2 [EC:2.1.1.-];K22856//EEF1A lysine methyltransferase 2 [EC:2.1.1.-]	XM_010662070.2 PREDICTED: Vitis vinifera protein-lysine N-methyltransferase Mettl10 (LOC100257012), mRNA	abscisic acid-insensitive 5-like protein 5 [Vitis vinifera]	Methyltransferase domain	[R] KOG1271 Methyltransferases	ABSCISIC ACID-INSENSITIVE 5-like protein 5 OS=Arabidopsis thaliana OX=3702 GN=ABF2 PE=1 SV=1	GO:0016279//protein-lysine N-methyltransferase activity;GO:0018026//peptidyl-lysine monomethylation;GO:0003700//DNA-binding transcription factor activity;GO:0018027//peptidyl-lysine dimethylation;GO:0005829//cytosol;GO:0005737//cytoplasm;GO:0018027//peptidyl-lysine dimethylation;GO:0005829//cytosol;GO:0005634//nucleus;GO:0005634//nucleus;GO:0018026//peptidyl-lysine monomethylation;GO:0005737//cyt…
Unigene627_All	ko04016//MAPK signaling pathway - plant;ko04075//Plant hormone signal transduction	Environmental Information Processing	Signal transduction	1.250093889	1.65	0.93	1.27	3.03	2.97	3.37	K13422//transcription factor MYC2+ko04016//MAPK signaling pathway - plant+ko04075//Plant hormone signal transduction;K13422//transcription factor MYC2+ko04016//MAPK signaling pathway - plant+ko04075//Plant hormone signal transduction;K13422//transcription factor MYC2+ko04016//MAPK signaling pathway - plant+ko04075//Plant hormone signal transduction;K13422//transcription factor MYC2+ko04016//MAPK …	XM_002285559.3 PREDICTED: Vitis vinifera transcription factor bHLH93 (LOC100250635), mRNA	PREDICTED: transcription factor bHLH93 [Vitis vinifera]	Helix-loop-helix DNA-binding domain	[KT] LSE0107 A bHLH transcription factor	Transcription factor bHLH93 OS=Arabidopsis thaliana OX=3702 GN=BHLH93 PE=1 SV=1	GO:0046983//protein dimerization activity
Unigene6312_All	ko04075//Plant hormone signal transduction	Environmental Information Processing	Signal transduction	-1.066856178	2.33	1.8	1.78	1.23	0.85	0.66	K13415//protein brassinosteroid insensitive 1 [EC:2.7.10.1 2.7.11.1]+ko04075//Plant hormone signal transduction	XM_002277003.3 PREDICTED: Vitis vinifera squamosa promoter-binding-like protein 7 (LOC100251222), mRNA	PREDICTED: squamosa promoter-binding-like protein 7 [Vitis vinifera]	SBP domain		Squamosa promoter-binding-like protein 7 OS=Arabidopsis thaliana OX=3702 GN=SPL7 PE=1 SV=2	GO:0006355//regulation of transcription, DNA-templated;GO:0006355//regulation of transcription, DNA-templated;GO:0046872//metal ion binding;GO:0003677//DNA binding;GO:0006355//regulation of transcription, DNA-templated;GO:0055070//copper ion homeostasis;GO:0005634//nucleus;GO:0016021//integral component of membrane;GO:0006355//regulation of transcription, DNA-templated;GO:0005634//nucleus
Unigene662_All	ko04016//MAPK signaling pathway - plant;ko04626//Plant-pathogen interaction;ko04075//Plant hormone signal transduction	Organismal Systems;Environmental Information Processing	Signal transduction;Environmental adaptation	1.299199517	76.95	85.47	69.65	184.17	197.85	184.82	K13416//brassinosteroid insensitive 1-associated receptor kinase 1 [EC:2.7.10.1 2.7.11.1]+ko04016//MAPK signaling pathway - plant+ko04626//Plant-pathogen interaction+ko04075//Plant hormone signal transduction;K13416//brassinosteroid insensitive 1-associated receptor kinase 1 [EC:2.7.10.1 2.7.11.1]+ko04016//MAPK signaling pathway - plant+ko04626//Plant-pathogen interaction+ko04075//Plant hormone s…	XM_002263199.3 PREDICTED: Vitis vinifera somatic embryogenesis receptor kinase 1 (LOC100261805), mRNA	hypothetical protein TanjilG_24802 [Lupinus angustifolius]	Leucine rich repeat N-terminal domain	[R] KOG0619 FOG: Leucine rich repeat	Leucine-rich repeat protein 1 OS=Arabidopsis thaliana OX=3702 GN=LRR1 PE=1 SV=1	GO:0008270//zinc ion binding;GO:0005634//nucleus;GO:0005634//nucleus
Unigene6712_All	ko04016//MAPK signaling pathway - plant;ko00520//Amino sugar and nucleotide sugar metabolism;ko00053//Ascorbate and aldarate metabolism;ko00040//Pentose and glucuronate interconversions;ko01100//Metabolic pathways;ko04075//Plant hormone signal transduction	Metabolism;Environmental Information Processing	Signal transduction;Global and overview maps;Carbohydrate metabolism	1.230816292	1.32	1.13	0.76	2.55	2.84	2.3	K18486//heart-and neural crest derivatives-expressed protein 2;K04733//interleukin-1 receptor-associated kinase 4 [EC:2.7.11.1];K13422//transcription factor MYC2+ko04016//MAPK signaling pathway - plant+ko04075//Plant hormone signal transduction;K16190//glucuronokinase [EC:2.7.1.43]+ko00520//Amino sugar and nucleotide sugar metabolism+ko00040//Pentose and glucuronate interconversions+ko01100//Meta…	XM_002263963.4 PREDICTED: Vitis vinifera transcription factor bHLH35 (LOC100244514), mRNA	PREDICTED: transcription factor bHLH35 [Vitis vinifera] >CBI17910.3 unnamed protein product, partial [Vitis vinifera]	Helix-loop-helix DNA-binding domain	[KT] LSE0107 A bHLH transcription factor	Transcription factor bHLH35 OS=Arabidopsis thaliana OX=3702 GN=BHLH35 PE=2 SV=1	GO:0003723//RNA binding;GO:0046983//protein dimerization activity
Unigene721_All	ko04075//Plant hormone signal transduction;ko04626//Plant-pathogen interaction;ko04016//MAPK signaling pathway - plant	Environmental Information Processing;Organismal Systems	Environmental adaptation;Signal transduction	1.737089614	0.57	1.66	0.98	3.43	4.55	3.52	K13413//mitogen-activated protein kinase kinase 4/5 [EC:2.7.12.2]+ko04016//MAPK signaling pathway - plant+ko04626//Plant-pathogen interaction+ko04075//Plant hormone signal transduction	XM_002285411.4 PREDICTED: Vitis vinifera protein LIGHT-DEPENDENT SHORT HYPOCOTYLS 10-like (LOC100257253), mRNA	Protein light-dependent short hypocotyls 10 [Vitis vinifera]	Protein of unknown function (DUF640)	[S] LSE0408 A Uncharacterized protein	Protein LIGHT-DEPENDENT SHORT HYPOCOTYLS 10 OS=Arabidopsis thaliana OX=3702 GN=LSH10 PE=1 SV=1	GO:0005634//nucleus;GO:0016021//integral component of membrane;GO:0009299//mRNA transcription;GO:0005634//nucleus;GO:0009299//mRNA transcription;GO:0009416//response to light stimulus
Unigene7241_All	ko04075//Plant hormone signal transduction	Environmental Information Processing	Signal transduction	-1.295086923	28.86	19.82	27.53	10.66	14.43	4.25	K14432//ABA responsive element binding factor+ko04075//Plant hormone signal transduction;K14432//ABA responsive element binding factor+ko04075//Plant hormone signal transduction;K14432//ABA responsive element binding factor+ko04075//Plant hormone signal transduction;K14432//ABA responsive element binding factor+ko04075//Plant hormone signal transduction;K14432//ABA responsive element binding fact…	AM450882.1 Vitis vinifera, whole genome shotgun sequence, contig VV78X067972.26, clone ENTAV 115	ripening-related bZIP protein-like [Vitis vinifera] >XP_010664064.1 PREDICTED: ripening-related bZIP protein-like isoform X1 [Vitis vinifera] >CAB85632.1 putative ripening-related bZIP protein [Vitis vinifera]	bZIP transcription factor	[K] LSE0332 A bZIP transcription factor	ABSCISIC ACID-INSENSITIVE 5-like protein 5 OS=Arabidopsis thaliana OX=3702 GN=ABF2 PE=1 SV=1	GO:0003700//DNA-binding transcription factor activity;GO:0005634//nucleus;GO:0005634//nucleus
Unigene7742_All	ko04075//Plant hormone signal transduction	Environmental Information Processing	Signal transduction	-0.827513543	21.97	17.63	17.67	9.05	11.39	11.36	K14777//ATP-dependent RNA helicase DDX47/RRP3 [EC:3.6.4.13];K14777//ATP-dependent RNA helicase DDX47/RRP3 [EC:3.6.4.13];K14494//DELLA protein+ko04075//Plant hormone signal transduction;K14494//DELLA protein+ko04075//Plant hormone signal transduction;K14494//DELLA protein+ko04075//Plant hormone signal transduction	XM_002282906.3 PREDICTED: Vitis vinifera chitin-inducible gibberellin-responsive protein 1 (LOC100267541), mRNA	PREDICTED: chitin-inducible gibberellin-responsive protein 1 [Vitis vinifera]	GRAS domain family	[TK] LSE0487 A Gibberellin response modulator/Predicted transcription factor	Chitin-inducible gibberellin-responsive protein 2 OS=Oryza sativa subsp. japonica OX=39947 GN=CIGR2 PE=2 SV=1	GO:0006355//regulation of transcription, DNA-templated;GO:0006355//regulation of transcription, DNA-templated;GO:0003700//DNA-binding transcription factor activity;GO:0005634//nucleus;GO:0005634//nucleus;GO:0006355//regulation of transcription, DNA-templated;GO:0043565//sequence-specific DNA binding;GO:0006355//regulation of transcription, DNA-templated
Unigene832_All	ko04075//Plant hormone signal transduction;ko04016//MAPK signaling pathway - plant	Environmental Information Processing	Signal transduction	0.475333035	22.7	25.36	22.05	35.47	27.77	33.33	K14496//abscisic acid receptor PYR/PYL family+ko04016//MAPK signaling pathway - plant+ko04075//Plant hormone signal transduction;K14496//abscisic acid receptor PYR/PYL family+ko04016//MAPK signaling pathway - plant+ko04075//Plant hormone signal transduction;K14496//abscisic acid receptor PYR/PYL family+ko04016//MAPK signaling pathway - plant+ko04075//Plant hormone signal transduction;K14496//absc…	XM_002264122.4 PREDICTED: Vitis vinifera abscisic acid receptor PYL4 (LOC100267073), mRNA	PREDICTED: abscisic acid receptor PYL4 [Vitis vinifera] >QHW04728.1 abscisic acid receptor PYL4 [Vitis vinifera]	Polyketide cyclase / dehydrase and lipid transport	[S] LSE0385 A Uncharacterized protein	Abscisic acid receptor PYL4 OS=Arabidopsis thaliana OX=3702 GN=PYL4 PE=1 SV=1	GO:0080163//regulation of protein serine/threonine phosphatase activity;GO:0009738//abscisic acid-activated signaling pathway;GO:0009738//abscisic acid-activated signaling pathway;GO:0009738//abscisic acid-activated signaling pathway;GO:0010427//abscisic acid binding;GO:0005737//cytoplasm;GO:0004864//protein phosphatase inhibitor activity;GO:0038023//signaling receptor activity;GO:0005634//nucleu…
Unigene8346_All	ko04075//Plant hormone signal transduction	Environmental Information Processing	Signal transduction	-1.446431988	6.48	7.61	3.56	2.56	2.71	0.73	K15168//mediator of RNA polymerase II transcription subunit 25;K14431//transcription factor TGA+ko04075//Plant hormone signal transduction;K15168//mediator of RNA polymerase II transcription subunit 25;K15168//mediator of RNA polymerase II transcription subunit 25;K09422//transcription factor MYB, plant	XM_010662199.2 PREDICTED: Vitis vinifera trihelix transcription factor GTL1 (LOC100247896), transcript variant X1, mRNA	PREDICTED: trihelix transcription factor GTL1 isoform X1 [Vitis vinifera]	Myb/SANT-like DNA-binding domain	[K] KOG4282 Transcription factor GT-2 and related proteins, contains trihelix DNA-binding/SANT domain	Trihelix transcription factor GTL1 OS=Arabidopsis thaliana OX=3702 GN=GTL1 PE=1 SV=2
Unigene8851_All	ko04075//Plant hormone signal transduction	Environmental Information Processing	Signal transduction	-0.457119692	10.19	9.92	10.3	7.84	6.16	7.94	K15168//mediator of RNA polymerase II transcription subunit 25;K14431//transcription factor TGA+ko04075//Plant hormone signal transduction;K15168//mediator of RNA polymerase II transcription subunit 25;K15168//mediator of RNA polymerase II transcription subunit 25;K09422//transcription factor MYB, plant	AM468626.1 Vitis vinifera contig VV78X207150.8, whole genome shotgun sequence	PREDICTED: trihelix transcription factor GTL1 isoform X1 [Vitis vinifera]	Myb/SANT-like DNA-binding domain	[R] KOG1721 FOG: Zn-finger	Trihelix transcription factor GTL1 OS=Arabidopsis thaliana OX=3702 GN=GTL1 PE=1 SV=2
Unigene910_All	ko04075//Plant hormone signal transduction	Environmental Information Processing	Signal transduction	0.34485607	13.01	11.81	12.91	16.01	14.66	16.81	K13464//jasmonate ZIM domain-containing protein+ko04075//Plant hormone signal transduction;K13464//jasmonate ZIM domain-containing protein+ko04075//Plant hormone signal transduction;K13464//jasmonate ZIM domain-containing protein+ko04075//Plant hormone signal transduction;K13464//jasmonate ZIM domain-containing protein+ko04075//Plant hormone signal transduction;K13464//jasmonate ZIM domain-contai…	XM_002282380.4 PREDICTED: Vitis vinifera protein TIFY 8 (LOC100262779), transcript variant X1, mRNA	PREDICTED: protein TIFY 8 isoform X1 [Vitis vinifera] >CBI20993.3 unnamed protein product, partial [Vitis vinifera]	tify domain	[S] LSE0151 A Uncharacterized protein	Protein TIFY 6B OS=Arabidopsis thaliana OX=3702 GN=TIFY6B PE=1 SV=1	GO:0005634//nucleus;GO:0005634//nucleus;GO:0031347//regulation of defense response;GO:0031347//regulation of defense response;GO:2000022//regulation of jasmonic acid mediated signaling pathway;GO:2000022//regulation of jasmonic acid mediated signaling pathway;GO:0009611//response to wounding;GO:0031347//regulation of defense response;GO:2000022//regulation of jasmonic acid mediated signaling path…
